# Supplementary material for: Isolation of ferret astrocytes reveals their morphological, transcriptional, and functional differences from mouse astrocytes
Source: Front Cell Neurosci. 2022 Oct 6;16:877131. doi: 10.3389/fncel.2022.877131 (PMC9584309; doi:10.3389/fncel.2022.877131)
Supplement: Supplementary Table 1 — Gene expression data (in read count and FPKM) and gene lengths of all genes with identical gene symbols in ferret and mouse astrocytes. [file Table_1.XLSX]

## Sheet: Sheet1
gene name (ferret)	FPKM ferret AS1	FPKM ferret AS2	gene length ferret	read count ferret AS1	read count ferret AS2	gene name (mouse)	FPKM mouse AS1	FPKM mouse AS2	gene length mouse	read count mouse AS1	read count mouse AS2	Gene ID ferret	Gene ID mouse
MAP2K3	9.81643	10.27	4487	1641	1485	Map2k3	17.9626	18.8664	3314	1273	1549	ENSMPUG00000000007	ENSMUSG00000018932
NATD1	4.92821	3.73508	237	55	40	Natd1	5.64936	5.79526	4247	772	950	ENSMPUG00000000008	ENSMUSG00000018931
TMEM11	13.023	13.2677	812	512	476	Tmem11	11.5542	13.6959	1745	520	748	ENSMPUG00000000009	ENSMUSG00000043284
DHRS7B	6.98635	7.68319	1327	346	322	Dhrs7b	15.0674	15.6198	3325	797	982	ENSMPUG00000000010	ENSMUSG00000042569
USP22	72.8413	77.8592	1891	4667	4249	Usp22	19.2377	19.0788	4886	2719	3271	ENSMPUG00000000011	ENSMUSG00000042506
TNFRSF13B	0.60047	0.462956	3829	86	50	Tnfrsf13b	1.6893	1.94768	2836	103	152	ENSMPUG00000000012	ENSMUSG00000010142
MPRIP	35.6133	39.1771	4331	5421	5023	Mprip	81.4338	80.9196	13327	11080	13240	ENSMPUG00000000014	ENSMUSG00000005417
PLD6	0	0.065651	678	0	1	Pld6	0.209123	0.137812	1757	9	10	ENSMPUG00000000015	ENSMUSG00000043648
COPS3	9.34717	9.13218	5037	2021	1658	Cops3	46.0932	46.4963	3454	1719	2153	ENSMPUG00000000017	ENSMUSG00000019373
NT5M	0.194678	0.126811	1540	9	6	Nt5m	17.0037	16.3729	3361	698	773	ENSMPUG00000000019	ENSMUSG00000032615
MED9	18.2118	21.3484	444	352	326	Med9	11.9773	12.2994	1920	733	894	ENSMPUG00000000020	ENSMUSG00000061650
RASD1	5.64899	4.90408	840	142	106	Rasd1	0.402081	0.604185	1611	24	41	ENSMPUG00000000021	ENSMUSG00000049892
PEMT	6.62669	7.67595	1653	374	368	Pemt	3.12393	2.81504	2104	94	108	ENSMPUG00000000022	ENSMUSG00000000301
RAI1	4.88183	5.34467	5861	593	534	Rai1	7.74346	7.70994	9591	1673	2034	ENSMPUG00000000023	ENSMUSG00000062115
SREBF1	11.2183	11.6491	5059	2042	1839	Srebf1	50.0419	54.6995	5634	5416	6899	ENSMPUG00000000024	ENSMUSG00000020538
TOM1L2	27.8699	29.0524	1521	1798	1570	Tom1l2	35.092	36.2293	8764	4695	5758	ENSMPUG00000000025	ENSMUSG00000000538
DRC3	0.708317	0.739493	1966	60	49	Drc3	3.45658	4.14938	4519	239	311	ENSMPUG00000000026	ENSMUSG00000056598
ATPAF2	1.36723	1.48058	4298	218	201	Atpaf2	11.5748	11.8715	2185	599	717	ENSMPUG00000000027	ENSMUSG00000042709
GID4	4.70184	5.94069	801	123	131	Gid4	12.6019	12.357	4864	1765	2070	ENSMPUG00000000028	ENSMUSG00000018415
DRG2	11.8857	12.4107	2914	1140	1018	Drg2	27.5158	28.0009	2716	1572	1903	ENSMPUG00000000029	ENSMUSG00000020537
ALKBH5	16.6612	17.8524	2971	1655	1499	Alkbh5	13.4427	14.1054	5987	2514	3089	ENSMPUG00000000032	ENSMUSG00000042650
LLGL1	19.8276	21.4576	3934	2871	2644	Llgl1	17.3097	17.7894	4862	2460	3028	ENSMPUG00000000033	ENSMUSG00000020536
FLII	19.5474	22.2163	4133	2983	2869	Flii	27.3441	29.0018	5039	3854	4845	ENSMPUG00000000034	ENSMUSG00000002812
MIEF2	4.32952	3.91945	1685	129	83	Mief2	9.81283	9.29946	2716	608	756	ENSMPUG00000000035	ENSMUSG00000018599
TOP3A	8.5861	9.68081	2991	957	933	Top3a	2.13066	1.95784	4599	275	308	ENSMPUG00000000036	ENSMUSG00000002814
SMCR8	5.36505	4.86766	2814	519	398	Smcr8	5.80177	6.02403	8078	1391	1754	ENSMPUG00000000037	ENSMUSG00000049323
SHMT1	2.55383	2.69495	1682	172	150	Shmt1	2.2196	2.45314	3883	143	184	ENSMPUG00000000038	ENSMUSG00000020534
PRPSAP2	6.74251	7.49851	4682	1185	1126	Prpsap2	20.2898	19.463	1962	1177	1337	ENSMPUG00000000040	ENSMUSG00000020528
SLC5A10	0.0713605	0.0214147	1923	1	0	Slc5a10	0	0	2365	0	1	ENSMPUG00000000041	ENSMUSG00000042371
FAM83G	0.286057	0.263609	5531	47	37	Fam83g	0.147387	0.149571	6659	23	25	ENSMPUG00000000042	ENSMUSG00000042377
EPN2	21.7164	23.0103	1922	1627	1478	Epn2	25.0538	24.3805	5228	2959	3680	ENSMPUG00000000044	ENSMUSG00000001036
B9D1	22.9896	23.1027	746	625	562	B9d1	23.2218	26.7361	1593	594	795	ENSMPUG00000000045	ENSMUSG00000001039
MAPK7	1.4807	1.33677	7131	368	292	Mapk7	9.10293	10.555	4394	806	945	ENSMPUG00000000046	ENSMUSG00000001034
MFAP4	0.0984955	0	771	0	0	Mfap4	7.25874	8.16951	1922	389	522	ENSMPUG00000000047	ENSMUSG00000042436
RNF112	0.160775	0.175948	2970	17	17	Rnf112	0.295625	0.0748065	3923	19	9	ENSMPUG00000000048	ENSMUSG00000010086
SLC47A1	0	0	3623	0	0	Slc47a1	0	0.0296997	3383	0	3	ENSMPUG00000000051	ENSMUSG00000010122
ALDH3A2	29.1705	29.3164	1579	1605	1354	Aldh3a2	30.354	32.1811	5619	2875	3584	ENSMPUG00000000056	ENSMUSG00000010025
SLC47A2	0.0183072	0	1795	4	1	Slc47a2	0	0	2421	0	0	ENSMPUG00000000057	ENSMUSG00000069855
ALDH3A1	0.323313	0.32854	1545	19	17	Aldh3a1	1.77506	1.59237	1942	94	108	ENSMPUG00000000058	ENSMUSG00000019102
COL6A3	0.028023	0.0438117	9893	10	13	Col6a3	1.39472	0.985877	11963	269	292	ENSMPUG00000000072	ENSMUSG00000048126
ITM2A	4.37806	3.83389	1794	246	191	Itm2a	42.4124	41.944	1744	2459	2879	ENSMPUG00000000074	ENSMUSG00000031239
MLPH	0	0.0120545	6046	0	2	Mlph	0.109076	0.124894	5357	19	17	ENSMPUG00000000075	ENSMUSG00000026303
GPR174	0	0	5084	0	0	Gpr174	0	0	5402	0	0	ENSMPUG00000000076	ENSMUSG00000073008
PRLH	0	0	264	0	0	Prlh	0	0	276	0	0	ENSMPUG00000000077	ENSMUSG00000090550
RAB17	0	0	944	0	0	Rab17	0	0.0299832	1992	0	1	ENSMPUG00000000079	ENSMUSG00000026304
P2RY10	0.00873652	0	3613	1	0	P2ry10	0	0.009645	2982	0	0	ENSMPUG00000000080	ENSMUSG00000050921
TAF9B	23.7283	23.6637	1138	1001	815	Taf9b	16.5777	17.8013	3158	1383	1771	ENSMPUG00000000084	ENSMUSG00000047242
PGK1	153.964	160.618	1839	10296	9111	Pgk1	392.538	419.926	2244	15149	19455	ENSMPUG00000000085	ENSMUSG00000062070
ATP7A	4.99357	4.62069	8994	1547	1226	Atp7a	6.77062	7.2702	8734	1122	1432	ENSMPUG00000000086	ENSMUSG00000033792
ATRX	14.6967	13.9553	12233	6201	4990	Atrx	24.4148	26.7758	21757	4309	4955	ENSMPUG00000000087	ENSMUSG00000031229
FGF16	0	0	1856	0	0	Fgf16	0	0.0164057	1645	0	2	ENSMPUG00000000090	ENSMUSG00000031230
ARX	4.08486	3.45919	2809	437	328	Arx	8.37424	8.85336	4391	779	984	ENSMPUG00000000092	ENSMUSG00000035277
NTNG1	4.38965	4.5574	2371	344	298	Ntng1	3.29204	3.28431	8243	398	453	ENSMPUG00000000093	ENSMUSG00000059857
VAV3	15.4318	14.421	4955	2604	2080	Vav3	5.99482	5.80591	6005	775	945	ENSMPUG00000000094	ENSMUSG00000033721
SLC25A24	24.4347	26.1988	1676	1557	1406	Slc25a24	11.0434	11.0515	3431	1251	1506	ENSMPUG00000000095	ENSMUSG00000040322
POLA1	5.60559	6.29285	4970	986	922	Pola1	3.40789	3.52872	8813	637	767	ENSMPUG00000000097	ENSMUSG00000006678
RBM44	0	0	5061	0	0	Rbm44	0	0	6518	0	0	ENSMPUG00000000098	ENSMUSG00000070732
RAMP1	2.94625	2.55538	1641	159	120	Ramp1	41.0933	44.2045	3022	2929	3773	ENSMPUG00000000099	ENSMUSG00000034353
PCYT1B	10.3462	10.7974	5289	1806	1604	Pcyt1b	6.54413	6.34753	5357	1050	1220	ENSMPUG00000000100	ENSMUSG00000035246
FAM102B	4.3548	4.05304	5040	714	574	Fam102b	2.74069	2.8201	5702	503	620	ENSMPUG00000000103	ENSMUSG00000040339
PDK3	28.3732	29.2327	1248	1304	1129	Pdk3	21.9985	22.3426	2561	1535	1912	ENSMPUG00000000104	ENSMUSG00000035232
KLHL15	2.39105	2.40576	2016	177	138	Klhl15	1.75743	2.12993	9741	154	190	ENSMPUG00000000107	ENSMUSG00000043929
SCLY	1.94609	1.92039	3289	225	184	Scly	6.90047	7.84956	4549	400	473	ENSMPUG00000000111	ENSMUSG00000026307
SAT1	39.0202	36.111	3130	4356	3451	Sat1	80.7302	76.2761	2774	2941	3342	ENSMPUG00000000112	ENSMUSG00000025283
ACOT9	29.9416	32.1954	1347	1514	1350	Acot9	27.0365	26.3645	2273	1514	1767	ENSMPUG00000000113	ENSMUSG00000025287
PRDX4	84.9748	85.6881	828	2429	2105	Prdx4	46.4286	46.8207	2106	1441	1744	ENSMPUG00000000116	ENSMUSG00000025289
KLHL30	0.053779	0.0360335	4090	7	6	Klhl30	0.714607	0.923269	3089	71	110	ENSMPUG00000000117	ENSMUSG00000026308
ERFE	0.0559232	0.0655689	1222	1	2	Erfe	0.339199	0.324353	2815	28	33	ENSMPUG00000000118	ENSMUSG00000047443
ILKAP	2.56403	2.75415	6771	718	662	Ilkap	24.481	23.3971	5556	1064	1244	ENSMPUG00000000119	ENSMUSG00000026309
PTCHD1	0.11647	0.0409695	2744	11	4	Ptchd1	2.03655	1.84401	3005	172	197	ENSMPUG00000000120	ENSMUSG00000041552
PHEX	0.229887	0.269548	2250	25	21	Phex	0.0516769	0.0863316	6291	6	19	ENSMPUG00000000122	ENSMUSG00000057457
SMS	21.5123	19.7983	2381	1926	1541	Sms	12.3512	12.2302	6010	722	896	ENSMPUG00000000123	ENSMUSG00000071708
PER2	0.459363	0.466493	7543	122	109	Per2	2.97179	2.72513	5856	620	662	ENSMPUG00000000124	ENSMUSG00000055866
TRAF3IP1	5.93403	6.10539	2977	664	587	Traf3ip1	6.24342	6.13448	3712	700	826	ENSMPUG00000000125	ENSMUSG00000034292
ASB1	7.72991	9.22628	1008	290	281	Asb1	4.81824	4.85435	6432	808	913	ENSMPUG00000000126	ENSMUSG00000026311
HDAC4	3.47546	3.77732	5398	652	614	Hdac4	7.27859	6.34689	15813	1111	1350	ENSMPUG00000000127	ENSMUSG00000026313
NDUFA10	57.1804	57.9386	1493	2959	2604	Ndufa10	67.3054	69.2278	3331	2817	3411	ENSMPUG00000000128	ENSMUSG00000026260
OTOS	0	0	270	0	0	Otos	0.829317	0.651084	3082	20	17	ENSMPUG00000000129	ENSMUSG00000044055
GPC1	59.9971	70.8618	6681	13067	13139	Gpc1	20.6623	21.5398	5159	2603	3202	ENSMPUG00000000131	ENSMUSG00000034220
ANKMY1	0.0683274	0.0457882	3249	10	8	Ankmy1	0.107276	0.0833698	4846	10	9	ENSMPUG00000000132	ENSMUSG00000034212
MBTPS2	2.07264	2.14097	6292	474	417	Mbtps2	5.86078	4.50876	10105	667	776	ENSMPUG00000000133	ENSMUSG00000046873
SMPX	0	0	1374	0	0	Smpx	0	0	2275	0	0	ENSMPUG00000000134	ENSMUSG00000041476
KLHL34	0.0173754	0.0203729	1884	2	1	Klhl34	0.0164969	0.0688323	1935	1	5	ENSMPUG00000000136	ENSMUSG00000047485
DUSP28	3.57816	3.84519	543	131	110	Dusp28	4.04814	3.54919	1314	156	168	ENSMPUG00000000137	ENSMUSG00000047067
RNPEPL1	23.8047	26.9681	2389	1558	1486	Rnpepl1	13.4712	13.2556	9467	832	1073	ENSMPUG00000000138	ENSMUSG00000026269
CAPN10	7.97569	8.7982	2002	608	587	Capn10	6.86916	7.93305	4346	440	609	ENSMPUG00000000139	ENSMUSG00000026270
CNKSR2	0.0236659	0	2703	2	1	Cnksr2	0.106226	0.143601	9267	20	33	ENSMPUG00000000140	ENSMUSG00000025658
KIF1A	51.9969	55.4951	7710	14956	13588	Kif1a	39.7326	40.9507	9330	10582	12831	ENSMPUG00000000142	ENSMUSG00000014602
AGXT	0	0	1413	1	0	Agxt	0	0	1697	0	0	ENSMPUG00000000143	ENSMUSG00000026272
MAB21L4	3.34395	2.93331	1362	200	162	Mab21l4	0.0306343	0.0511227	2368	3	5	ENSMPUG00000000144	ENSMUSG00000034159
CROCC2	0.111588	0.061573	4764	23	16	Crocc2	0.225463	0.212722	7132	61	68	ENSMPUG00000000145	ENSMUSG00000084989
SLC39A2	0.498972	0.315009	927	20	13	Slc39a2	0.129369	0.159505	3447	11	16	ENSMPUG00000000146	ENSMUSG00000072572
SNED1	5.2348	5.28491	4645	1035	895	Sned1	17.6052	16.5965	9491	2611	2712	ENSMPUG00000000147	ENSMUSG00000047793
TLE1	12.0069	12.1937	2328	1115	932	Tle1	16.3602	16.4698	8711	1514	1907	ENSMPUG00000000148	ENSMUSG00000008305
NDRG2	21.9373	19.7061	4221	3516	2688	Ndrg2	153.858	168.649	3397	9018	11807	ENSMPUG00000000150	ENSMUSG00000004558
TPPP2	0.0210611	0	1578	1	0	Tppp2	0.0598419	0	742	1	0	ENSMPUG00000000153	ENSMUSG00000008813
ARHGEF40	16.5446	18.5274	4629	2723	2645	Arhgef40	27.5356	29.3322	10366	2833	3380	ENSMPUG00000000154	ENSMUSG00000004562
MTERF4	12.2239	11.5921	1065	467	366	Mterf4	8.44029	9.39736	5271	360	460	ENSMPUG00000000155	ENSMUSG00000026273
TMEM253	0	0.0690886	651	11	11	Tmem253	1.16575	1.7659	1808	50	77	ENSMPUG00000000157	ENSMUSG00000072571
PASK	1.82745	2.0429	4059	279	252	Pask	1.81627	1.56027	9060	237	294	ENSMPUG00000000158	ENSMUSG00000026274
ANO7	0.0888211	0.0729028	3556	12	9	Ano7	0.163836	0.039269	3984	5	5	ENSMPUG00000000160	ENSMUSG00000034107
HDLBP	30.6801	32.4326	8529	9166	8350	Hdlbp	84.0344	85.0716	11320	14263	17318	ENSMPUG00000000163	ENSMUSG00000034088
RPGRIP1	1.13149e-11	1.24599e-12	3777	0	0	Rpgrip1	0.223702	0.04316	12152	6	3	ENSMPUG00000000165	ENSMUSG00000057132
KCNJ8	11.7451	11.3228	3074	1174	964	Kcnj8	0.0139209	0.0232282	2548	1	2	ENSMPUG00000000170	ENSMUSG00000030247
CHD8	12.232	13.2909	8399	3693	3437	Chd8	15.378	14.9576	16523	2555	2930	ENSMPUG00000000174	ENSMUSG00000053754
FARP2	3.57067	3.84017	3373	428	396	Farp2	4.95776	5.07619	5235	501	619	ENSMPUG00000000175	ENSMUSG00000034066
STK25	39.5915	43.7459	1374	2152	2011	Stk25	41.9033	41.8627	5812	2394	2886	ENSMPUG00000000176	ENSMUSG00000026277
RAB2B	24.303	28.4248	663	849	828	Rab2b	13.4882	13.26	4163	264	295	ENSMPUG00000000177	ENSMUSG00000022159
BOK	3.24602	2.93553	4001	451	339	Bok	1.62337	2.20367	1840	73	119	ENSMPUG00000000179	ENSMUSG00000026278
TOX4	21.4861	23.197	3490	2417	2223	Tox4	16.7227	16.2703	6950	1921	2250	ENSMPUG00000000181	ENSMUSG00000016831
THAP4	2.76365	2.91461	5819	537	494	Thap4	12.394	12.9687	6519	350	418	ENSMPUG00000000182	ENSMUSG00000026279
ATG4B	14.1224	15.3802	3399	1582	1470	Atg4b	23.8449	25.3571	8278	1518	1891	ENSMPUG00000000187	ENSMUSG00000026280
DTYMK	7.76281	8.56044	3423	919	871	Dtymk	26.7669	26.3172	2631	834	983	ENSMPUG00000000189	ENSMUSG00000026281
ING5	3.05106	2.85856	4248	439	360	Ing5	2.46909	2.44742	4729	369	440	ENSMPUG00000000190	ENSMUSG00000026283
D2HGDH	5.72862	6.32143	4007	781	735	D2hgdh	7.01651	7.7877	4281	488	632	ENSMPUG00000000191	ENSMUSG00000073609
GYS2	0.0129474	0.0151812	2482	1	1	Gys2	0	0	2657	0	1	ENSMPUG00000000192	ENSMUSG00000030244
GAL3ST2	0.0681863	0.0599638	3700	8	7	Gal3st2	0.111562	0.0991434	3063	3	7	ENSMPUG00000000193	ENSMUSG00000094651
KLF8	0	0	1020	0	0	Klf8	0.334566	0.481165	5206	52	88	ENSMPUG00000000194	ENSMUSG00000041649
NEU4	0.0452989	0.0265578	5501	9	4	Neu4	0	0	4637	0	0	ENSMPUG00000000195	ENSMUSG00000034000
SPX	0	0	766	4	1	Spx	0.171037	0.133657	1773	8	9	ENSMPUG00000000196	ENSMUSG00000071112
PDCD1	0.0340116	0.0199396	1922	3	1	Pdcd1	0.0165427	0	1930	1	0	ENSMPUG00000000197	ENSMUSG00000026285
GOLT1B	7.82502	5.77549	4484	1117	722	Golt1b	24.6282	25.2674	2818	2200	2607	ENSMPUG00000000198	ENSMUSG00000030245
SALL2	8.45912	8.7732	6137	1777	1563	Sall2	10.9402	11.6157	5433	1771	2242	ENSMPUG00000000199	ENSMUSG00000049532
CLK1	25.2275	22.9218	2190	2380	1878	Clk1	29.822	27.1105	8132	1726	1794	ENSMPUG00000000201	ENSMUSG00000026034
RECQL	6.06676	6.06378	3020	595	511	Recql	13.4736	10.991	7688	685	865	ENSMPUG00000000202	ENSMUSG00000030243
PAQR5	0	0.0193441	1977	0	2	Paqr5	0.0834329	0.0524452	3954	9	6	ENSMPUG00000000205	ENSMUSG00000032278
NIF3L1	10.3006	10.0421	1973	786	644	Nif3l1	13.9362	14.8804	7763	984	1258	ENSMPUG00000000206	ENSMUSG00000026036
ORC2	9.68862	10.1049	2434	914	802	Orc2	12.9839	15.6327	3857	1133	1408	ENSMPUG00000000208	ENSMUSG00000026037
GLCE	6.98155	6.54323	5079	1159	928	Glce	13.4684	13.6472	6828	1808	2367	ENSMPUG00000000209	ENSMUSG00000032252
ETFBKMT	10.4595	11.0767	1216	468	426	Etfbkmt	20.9906	21.7369	2496	832	1005	ENSMPUG00000000211	ENSMUSG00000039958
FAM126B	5.15279	5.3361	1751	385	322	Fam126b	2.50035	2.43749	12041	542	619	ENSMPUG00000000212	ENSMUSG00000038174
AMN1	2.30836	1.7	1728	148	94	Amn1	14.8134	14.4944	18886	722	782	ENSMPUG00000000213	ENSMUSG00000068250
SPESP1	0.827885	0.814168	4686	128	107	Spesp1	0.0102273	0.00852893	3042	2	1	ENSMPUG00000000214	ENSMUSG00000046846
RESF1	2.37476	2.19494	6238	493	387	Resf1	13.9783	13.5213	9629	2359	2851	ENSMPUG00000000215	ENSMUSG00000032712
BICD1	3.67389	3.93202	2790	374	328	Bicd1	4.79451	4.93398	27373	750	970	ENSMPUG00000000217	ENSMUSG00000003452
FGD4	1.76305	1.78484	3289	211	189	Fgd4	8.6076	9.72366	17517	1595	2003	ENSMPUG00000000219	ENSMUSG00000022788
CORO2B	12.9358	14.9381	2928	1438	1408	Coro2b	15.8148	17.3741	5919	1601	2041	ENSMPUG00000000220	ENSMUSG00000041729
ITGA11	3.58313	4.30539	3561	461	453	Itga11	0.758328	0.641374	5131	123	131	ENSMPUG00000000221	ENSMUSG00000032243
DNM1L	23.1495	22.5846	3175	2883	2397	Dnm1l	43.7337	45.1454	5203	5321	6494	ENSMPUG00000000222	ENSMUSG00000022789
YARS2	7.7597	7.18652	1682	466	367	Yars2	8.7199	9.22421	3149	425	533	ENSMPUG00000000223	ENSMUSG00000022792
PKP2	0.800014	0.655157	7313	198	138	Pkp2	13.2557	14.1641	5360	1280	1639	ENSMPUG00000000224	ENSMUSG00000041957
SYT10	0	0	1947	0	1	Syt10	0.190985	0.202858	1845	11	17	ENSMPUG00000000225	ENSMUSG00000063260
CPNE8	0.181162	0.159317	5502	33	24	Cpne8	22.569	23.7692	4164	1731	1996	ENSMPUG00000000228	ENSMUSG00000052560
KIF21A	7.23633	7.13187	6704	1767	1509	Kif21a	8.60315	7.58627	6476	1450	1857	ENSMPUG00000000229	ENSMUSG00000022629
CFLAR	22.4419	23.704	1760	1586	1429	Cflar	27.8335	29.0806	12669	3682	4404	ENSMPUG00000000230	ENSMUSG00000026031
ABCD2	0.648984	0.522128	6549	139	100	Abcd2	2.66922	2.58338	5946	452	547	ENSMPUG00000000232	ENSMUSG00000055782
SLC2A13	2.3388	2.09814	2071	162	124	Slc2a13	2.04124	1.99967	8367	441	519	ENSMPUG00000000234	ENSMUSG00000036298
LRRK2	2.44825	2.36724	8909	741	612	Lrrk2	8.22271	9.0525	11834	1877	2286	ENSMPUG00000000236	ENSMUSG00000036273
LRRC55	0.0368363	0.0863822	1785	2	4	Lrrc55	0.095792	0.0512198	6474	8	8	ENSMPUG00000000237	ENSMUSG00000075224
TNKS1BP1	10.0298	10.2036	5779	1545	1315	Tnks1bp1	23.5425	24.3311	6425	3711	4322	ENSMPUG00000000238	ENSMUSG00000033955
SSRP1	42.9976	46.3315	2682	4023	3705	Ssrp1	69.7227	69.0433	3737	5425	6544	ENSMPUG00000000239	ENSMUSG00000027067
CASP8	4.46671	4.94025	1455	242	226	Casp8	14.8778	14.5149	2893	916	1086	ENSMPUG00000000240	ENSMUSG00000026029
P2RX3	0.258311	0.269212	1194	14	15	P2rx3	0.373665	0.619791	2789	24	47	ENSMPUG00000000242	ENSMUSG00000027071
FLACC1	0.1629	0.148557	1814	11	9	Flacc1	0.0760248	0.11147	3396	7	12	ENSMPUG00000000243	ENSMUSG00000047528
SLC43A3	0.263109	0.255114	6140	64	47	Slc43a3	9.71795	9.40002	4464	673	812	ENSMPUG00000000246	ENSMUSG00000027074
RTN4RL2	0	0.0253804	1539	0	1	Rtn4rl2	0.427626	0.131684	1506	13	8	ENSMPUG00000000248	ENSMUSG00000050896
STRADB	9.3172	9.37456	1055	399	323	Stradb	15.5498	17.7949	7256	970	1268	ENSMPUG00000000249	ENSMUSG00000026027
SLC43A1	0.0655387	0.0528325	3844	15	7	Slc43a1	0.12078	0.185317	5716	13	25	ENSMPUG00000000251	ENSMUSG00000027075
TMEM237	8.46564	8.39393	4006	1221	1043	Tmem237	21.2626	20.601	2389	977	1195	ENSMPUG00000000252	ENSMUSG00000038079
MPP4	0.0138127	0.0323916	2335	4	4	Mpp4	0.0886874	0.144118	7063	10	16	ENSMPUG00000000255	ENSMUSG00000079550
SMTNL1	0	0	1365	2	1	Smtnl1	0	0	1761	0	0	ENSMPUG00000000256	ENSMUSG00000027077
B4GALT4	10.2304	11.1845	1849	656	605	B4galt4	23.0646	23.3647	3213	1571	1929	ENSMPUG00000000257	ENSMUSG00000022793
UPK1B	0.671672	0.845175	1990	44	46	Upk1b	0.32626	0.239481	2089	9	17	ENSMPUG00000000258	ENSMUSG00000049436
IGSF11	30.3416	29.5256	3959	3945	3282	Igsf11	60.4701	65.9457	4493	6210	7873	ENSMPUG00000000260	ENSMUSG00000022790
UBE2L6	7.14254	6.94163	782	246	217	Ube2l6	33.735	33.5104	1996	1354	1570	ENSMPUG00000000263	ENSMUSG00000027078
SERPING1	8.21929	8.25288	5924	1618	1387	Serping1	51.2946	51.6245	2325	2808	3363	ENSMPUG00000000265	ENSMUSG00000023224
FEM1B	19.0955	18.03	1884	1233	986	Fem1b	10.5718	11.1498	6785	2350	2973	ENSMPUG00000000266	ENSMUSG00000032244
CLN6	2.19592	2.51351	3622	268	264	Cln6	6.89136	6.99443	2434	415	474	ENSMPUG00000000267	ENSMUSG00000032245
CLP1	9.54621	9.38448	1278	462	377	Clp1	3.79313	3.83471	2672	231	279	ENSMPUG00000000268	ENSMUSG00000027079
LSAMP	20.8677	22.9577	1009	659	627	Lsamp	9.37883	10.2354	17213	771	912	ENSMPUG00000000269	ENSMUSG00000061080
CALML4	12.8371	13.9579	462	270	214	Calml4	8.85461	8.36287	3642	231	260	ENSMPUG00000000270	ENSMUSG00000032246
GAP43	24.1417	23.0712	1925	1446	1184	Gap43	19.8479	21.4501	1523	889	1133	ENSMPUG00000000271	ENSMUSG00000047261
ZBTB20	4.92664	4.72013	2226	399	324	Zbtb20	31.7956	33.3255	30730	18234	21687	ENSMPUG00000000272	ENSMUSG00000022708
ZDHHC5	23.2027	25.6481	2148	1801	1690	Zdhhc5	21.2232	22.272	5047	3230	4122	ENSMPUG00000000273	ENSMUSG00000034075
TIGIT	0.070121	0.164428	1002	5	7	Tigit	0.0377189	0.0315461	919	4	1	ENSMPUG00000000274	ENSMUSG00000071552
MED19	11.8622	11.2245	786	311	270	Med19	13.6272	14.6535	2059	786	1014	ENSMPUG00000000276	ENSMUSG00000027080
DRD3	0.131396	0.0385171	3835	17	4	Drd3	0.0674078	0.0375239	1712	5	3	ENSMPUG00000000277	ENSMUSG00000022705
TMX2	40.3732	47.5691	897	1627	1566	Tmx2	80.3833	83.9426	2330	2679	3392	ENSMPUG00000000278	ENSMUSG00000050043
QTRT2	9.08306	8.95992	2517	806	681	Qtrt2	7.95941	9.00632	4629	528	615	ENSMPUG00000000279	ENSMUSG00000022704
CCDC191	4.36754	4.9849	2751	419	404	Ccdc191	2.98995	3.75626	4230	290	360	ENSMPUG00000000280	ENSMUSG00000022701
PIAS1	5.6717	6.31839	3087	612	568	Pias1	10.7029	11.7784	6830	1519	2011	ENSMPUG00000000281	ENSMUSG00000032405
ZDHHC23	1.1294	0.918149	2153	89	64	Zdhhc23	3.93944	3.86287	5836	667	770	ENSMPUG00000000282	ENSMUSG00000036304
SKOR1	0	0	3495	0	0	Skor1	0	0.0143365	3796	0	3	ENSMPUG00000000283	ENSMUSG00000022245
GRAMD1C	0.742278	0.512455	4515	113	69	Gramd1c	2.65729	2.16539	5018	226	269	ENSMPUG00000000284	ENSMUSG00000036292
MAP2K5	7.23652	8.45283	2348	619	578	Map2k5	8.18959	7.93695	3240	678	773	ENSMPUG00000000285	ENSMUSG00000058444
ATP6V1A	39.411	36.2465	4454	5843	4655	Atp6v1a	70.0592	74.1546	6044	9137	11391	ENSMPUG00000000286	ENSMUSG00000052459
NAA50	53.6139	53.9133	510	996	883	Naa50	37.5246	37.4006	4648	4071	4804	ENSMPUG00000000288	ENSMUSG00000022698
IQCH	0.0520301	0.142351	3639	9	20	Iqch	0.0340367	0.0456682	6914	10	12	ENSMPUG00000000289	ENSMUSG00000037801
USF3	2.6249	2.62571	6675	576	500	Usf3	3.31913	3.65629	13050	1376	1740	ENSMPUG00000000290	ENSMUSG00000068284
SIDT1	0	0.0109224	3397	1	2	Sidt1	0.0107474	0.00598261	5623	1	1	ENSMPUG00000000291	ENSMUSG00000022696
AAGAB	30.0519	30.5395	1660	1696	1449	Aagab	16.4488	19.4946	5681	1988	2486	ENSMPUG00000000292	ENSMUSG00000037257
BTBD18	0.53251	0.435183	3901	17	10	Btbd18	0	0	3519	0	0	ENSMPUG00000000295	ENSMUSG00000086598
CTNND1	46.8161	47.7855	3438	5689	4944	Ctnnd1	59.0135	58.4778	7319	1195	1561	ENSMPUG00000000296	ENSMUSG00000034101
LPXN	16.054	16.8398	2308	1259	1148	Lpxn	5.80552	5.88555	1790	321	394	ENSMPUG00000000297	ENSMUSG00000024696
CNTN1	28.7893	24.883	6054	5697	4182	Cntn1	6.20033	7.19096	9433	992	1402	ENSMPUG00000000300	ENSMUSG00000055022
BOC	3.50777	3.18733	3522	446	360	Boc	12.1316	12.6534	4451	1922	2394	ENSMPUG00000000301	ENSMUSG00000022687
NEPRO	7.58293	6.15711	1686	477	332	Nepro	4.76281	4.6242	5741	391	458	ENSMPUG00000000303	ENSMUSG00000036208
SMAD3	12.9791	12.5209	1245	560	462	Smad3	11.1951	10.3734	5542	1746	2042	ENSMPUG00000000304	ENSMUSG00000032402
GTPBP8	5.85388	5.06465	888	193	138	Gtpbp8	13.673	13.8489	3527	1011	1136	ENSMPUG00000000305	ENSMUSG00000022668
SMAD6	1.31061	1.25433	4424	208	157	Smad6	7.29604	7.70841	3205	698	854	ENSMPUG00000000307	ENSMUSG00000036867
CNTF	62.641	64.5243	603	1600	1399	Cntf	69.3151	70.4513	1073	5	18	ENSMPUG00000000310	ENSMUSG00000079415
LCTL	0.582356	0.548395	5835	108	83	Lctl	0.690987	0.845058	2604	46	52	ENSMPUG00000000312	ENSMUSG00000032401
PDZRN4	4.16249	4.0384	5887	795	665	Pdzrn4	0.123737	0.198751	4733	14	14	ENSMPUG00000000313	ENSMUSG00000036218
ALS2	8.86065	9.16909	5433	1780	1573	Als2	5.26798	5.29098	9496	1021	1230	ENSMPUG00000000314	ENSMUSG00000026024
CCDC80	129.18	130.141	3501	16282	13952	Ccdc80	263.959	265.151	4293	30355	37237	ENSMPUG00000000315	ENSMUSG00000022665
GXYLT1	9.97337	7.69128	1159	417	282	Gxylt1	8.56294	9.03324	6722	1424	1773	ENSMPUG00000000319	ENSMUSG00000036197
SLC35A5	14.662	12.7976	1530	846	638	Slc35a5	17.318	16.5554	8105	1113	1347	ENSMPUG00000000320	ENSMUSG00000022664
CDK15	0.308439	0.460292	3386	37	47	Cdk15	0.154635	0.166946	2507	10	15	ENSMPUG00000000322	ENSMUSG00000026023
MMADHC	15.3048	15.0623	4194	2109	1807	Mmadhc	48.6327	50.6041	2012	1925	2461	ENSMPUG00000000323	ENSMUSG00000026766
YAF2	6.47668	6.7634	1015	343	293	Yaf2	13.6682	13.3704	1873	771	910	ENSMPUG00000000324	ENSMUSG00000022634
RND3	18.0294	15.3349	4842	2849	2051	Rnd3	34.6408	35.7025	4432	3170	3906	ENSMPUG00000000331	ENSMUSG00000017144
ZWILCH	8.47288	7.81862	4857	1228	981	Zwilch	4.17663	6.03315	4283	336	433	ENSMPUG00000000333	ENSMUSG00000032400
FAM111A	2.0582	2.53918	1833	130	135	Fam111a	10.3148	9.64259	4125	1097	1226	ENSMPUG00000000339	ENSMUSG00000024691
PPHLN1	13.3447	14.8876	1473	764	700	Pphln1	16.7752	16.9311	4545	1338	1591	ENSMPUG00000000340	ENSMUSG00000036167
DTX4	25.8168	26.9584	1996	1712	1500	Dtx4	14.9803	15.968	5226	2637	3362	ENSMPUG00000000341	ENSMUSG00000039982
RBM43	5.23276	3.90778	1047	190	130	Rbm43	12.2383	11.6611	2633	769	904	ENSMPUG00000000342	ENSMUSG00000036249
BTLA	0.229072	0.227277	5308	43	33	Btla	0.105043	0.11936	3396	13	16	ENSMPUG00000000343	ENSMUSG00000052013
NMI	4.26613	3.72585	1866	320	251	Nmi	9.17151	8.00121	2001	352	379	ENSMPUG00000000344	ENSMUSG00000026946
CD200	6.04256	6.07977	5450	1116	977	Cd200	44.92	51.0661	3321	2925	3693	ENSMPUG00000000345	ENSMUSG00000022661
PRICKLE1	22.5746	22.7285	3173	2436	2086	Prickle1	2.42822	2.50507	4345	334	418	ENSMPUG00000000347	ENSMUSG00000036158
SLC9C1	0	0	3577	0	0	Slc9c1	0	0	4057	0	0	ENSMPUG00000000348	ENSMUSG00000033210
NOP58	12.8694	13.8939	4543	2026	1860	Nop58	58.0299	55.2158	10758	1833	2222	ENSMPUG00000000351	ENSMUSG00000026020
ADAMTS20	0.733541	0.81277	4650	130	120	Adamts20	0.310388	0.215874	8997	44	63	ENSMPUG00000000352	ENSMUSG00000022449
BMPR2	14.4384	14.7492	3942	1918	1652	Bmpr2	13.2972	13.1479	17983	5731	6791	ENSMPUG00000000354	ENSMUSG00000067336
KLHL1	0	0	2280	0	0	Klhl1	0.00457196	0	6645	1	0	ENSMPUG00000000355	ENSMUSG00000022076
SNAPC5	5.50591	4.30136	300	163	139	Snapc5	21.9333	21.7888	1228	816	978	ENSMPUG00000000356	ENSMUSG00000032398
PUS7L	4.28278	4.29486	2292	374	307	Pus7l	1.81481	1.85113	3291	167	194	ENSMPUG00000000357	ENSMUSG00000033356
FAM117B	1.43914	1.41348	1761	86	80	Fam117b	4.16021	4.38449	7290	621	836	ENSMPUG00000000358	ENSMUSG00000041040
IRAK4	11.7025	10.4892	1392	570	435	Irak4	6.48293	6.92706	5021	599	741	ENSMPUG00000000361	ENSMUSG00000059883
MAP2K1	171.743	183.7	1182	8049	7143	Map2k1	54.05	56.4506	3391	4403	5527	ENSMPUG00000000363	ENSMUSG00000004936
TWF1	46.8558	41.8748	3395	5388	4079	Twf1	60.1841	62.5643	3054	4896	6012	ENSMPUG00000000364	ENSMUSG00000022451
TIPIN	14.3427	15.1607	924	342	320	Tipin	17.3738	18.3319	1869	549	692	ENSMPUG00000000365	ENSMUSG00000032397
TMEM117	0.941558	0.846772	3459	101	78	Tmem117	6.7692	7.66237	4890	543	747	ENSMPUG00000000366	ENSMUSG00000063296
NELL2	75.912	74.0119	4001	10237	8586	Nell2	13.4244	14.2281	4670	1418	1815	ENSMPUG00000000368	ENSMUSG00000022454
TMPRSS7	0.0390588	0.0304924	2699	10	4	Tmprss7	0.219225	0.182013	2837	20	23	ENSMPUG00000000369	ENSMUSG00000033177
TNFAIP6	8.2475	7.82258	1620	404	331	Tnfaip6	0.998785	1.28984	1710	55	83	ENSMPUG00000000370	ENSMUSG00000053475
RIF1	5.04243	4.55638	7438	1270	968	Rif1	4.53662	4.46626	10504	1111	1263	ENSMPUG00000000371	ENSMUSG00000036202
DBX2	0.683129	0.865921	1781	52	42	Dbx2	7.44038	11.4205	3469	301	444	ENSMPUG00000000372	ENSMUSG00000045608
ANO6	53.3462	51.2739	5256	9475	7748	Ano6	37.1248	37.5888	12269	5371	6605	ENSMPUG00000000374	ENSMUSG00000064210
ICA1L	1.71149	1.31624	6171	357	239	Ica1l	0.20294	0.10604	5356	14	17	ENSMPUG00000000375	ENSMUSG00000026018
NEB	0.0557413	0.0571905	17577	39	31	Neb	0.131249	0.152753	26675	47	48	ENSMPUG00000000376	ENSMUSG00000026950
DIS3L	3.65837	3.29915	6694	804	644	Dis3l	8.33757	7.57469	5458	808	1010	ENSMPUG00000000378	ENSMUSG00000032396
WDR12	26.1355	27.1147	1599	1613	1421	Wdr12	8.97984	11.0394	11955	791	1018	ENSMPUG00000000379	ENSMUSG00000026019
ARID2	5.60649	5.7035	5988	1124	964	Arid2	6.81384	6.60749	10737	1718	2030	ENSMPUG00000000380	ENSMUSG00000033237
CARF	7.60034	8.22061	2378	687	618	Carf	2.81289	3.01112	14557	310	381	ENSMPUG00000000382	ENSMUSG00000026017
MEGF11	0.501638	0.630211	4375	80	86	Megf11	0.264316	0.286129	11181	46	48	ENSMPUG00000000383	ENSMUSG00000036466
SCAF11	17.8878	16.88	6700	4065	3242	Scaf11	18.3818	18.3022	10340	3060	3679	ENSMPUG00000000384	ENSMUSG00000033228
NBEAL1	3.07395	2.73776	8665	930	697	Nbeal1	7.2207	5.67101	28441	2552	2699	ENSMPUG00000000385	ENSMUSG00000073664
SLC38A1	26.0406	23.995	1672	1782	1363	Slc38a1	37.6414	38.9117	17236	8233	10128	ENSMPUG00000000386	ENSMUSG00000023169
RAB11A	73.3395	73.2705	959	2600	2246	Rab11a	137.445	144.829	2992	2218	2752	ENSMPUG00000000387	ENSMUSG00000004771
DENND4A	2.91311	2.39957	8093	833	569	Dennd4a	5.55769	5.57063	16643	1560	1904	ENSMPUG00000000388	ENSMUSG00000053641
SLC38A2	32.224	29.4867	4579	5041	3948	Slc38a2	21.8321	22.0471	8838	3569	4257	ENSMPUG00000000389	ENSMUSG00000022462
TAGLN3	5.3566	5.50884	1474	378	310	Tagln3	22.0987	22.6506	1240	891	1084	ENSMPUG00000000391	ENSMUSG00000022658
FOXF2	0.226667	0.106309	2146	11	4	Foxf2	1.40029	1.53922	2363	104	130	ENSMPUG00000000392	ENSMUSG00000038402
ABHD10	4.69463	4.43509	1035	180	139	Abhd10	7.83631	8.23567	3710	463	555	ENSMPUG00000000393	ENSMUSG00000033157
SLC38A4	0	0	1849	0	0	Slc38a4	0.133329	0.130624	4261	19	23	ENSMPUG00000000394	ENSMUSG00000022464
ARL5A	26.7238	25.2399	954	976	825	Arl5a	15.5719	15.4876	5409	2095	2399	ENSMPUG00000000396	ENSMUSG00000036093
GMDS	7.76788	7.37405	2005	461	385	Gmds	18.9178	19.9319	3351	948	1206	ENSMPUG00000000399	ENSMUSG00000038372
RPAP3	6.73238	6.01132	3863	941	727	Rpap3	9.14981	9.3965	3224	729	881	ENSMPUG00000000401	ENSMUSG00000022466
ABI2	9.147	8.98408	2693	951	775	Abi2	9.59265	9.91053	8543	1550	1944	ENSMPUG00000000402	ENSMUSG00000026782
STAM2	4.44666	3.79292	7067	1137	826	Stam2	11.5265	11.8136	6007	1487	1767	ENSMPUG00000000404	ENSMUSG00000055371
RAPH1	1.76745	1.83432	4175	277	251	Raph1	5.60736	5.6842	20498	999	1147	ENSMPUG00000000405	ENSMUSG00000026014
ENDOU	0.209397	0.158869	2602	24	12	Endou	0.712904	0.948401	2745	54	83	ENSMPUG00000000406	ENSMUSG00000022468
MYLK4	0.00548946	0	5670	1	0	Mylk4	0.0054034	0.0135138	7696	3	3	ENSMPUG00000000408	ENSMUSG00000044951
FMNL2	14.4875	14.4371	3970	1954	1641	Fmnl2	19.5037	18.8166	5636	3370	3807	ENSMPUG00000000409	ENSMUSG00000036053
SLC48A1	45.3714	45.3814	432	698	601	Slc48a1	86.2767	89.1332	2751	5026	6269	ENSMPUG00000000410	ENSMUSG00000081534
PHLDB2	1.00011	1.07544	6363	249	221	Phldb2	36.6232	34.2041	7577	6278	7055	ENSMPUG00000000411	ENSMUSG00000033149
PRPF40A	36.5942	37.233	2979	4031	3484	Prpf40a	25.1726	28.5393	10876	2835	3387	ENSMPUG00000000412	ENSMUSG00000061136
PLCXD2	5.28275	5.73695	1694	303	287	Plcxd2	1.07079	1.08718	7140	260	314	ENSMPUG00000000413	ENSMUSG00000087141
HDAC7	12.5889	12.8421	2976	1540	1334	Hdac7	20.2826	18.9384	6755	2480	2906	ENSMPUG00000000416	ENSMUSG00000022475
WRNIP1	4.48362	4.49615	6173	934	792	Wrnip1	11.7472	10.8978	4378	705	848	ENSMPUG00000000417	ENSMUSG00000021400
CD28	0	0	849	0	0	Cd28	1.62447	1.56035	6122	32	27	ENSMPUG00000000418	ENSMUSG00000026012
VDR	4.49487	4.85396	4583	674	621	Vdr	8.39991	8.48342	5650	1143	1393	ENSMPUG00000000419	ENSMUSG00000022479
CTLA4	0.0172178	0	1900	1	0	Ctla4	0	0	2330	0	0	ENSMPUG00000000422	ENSMUSG00000026011
TMEM106C	6.4701	6.58373	6423	1372	1203	Tmem106c	24.2752	23.7637	2434	1038	1275	ENSMPUG00000000424	ENSMUSG00000052369
ICOS	0	0	2732	0	0	Icos	0	0.0159659	3430	0	1	ENSMPUG00000000425	ENSMUSG00000026009
CD96	0.0149386	0.00875812	4203	8	4	Cd96	0.0434935	0.0725742	2184	5	6	ENSMPUG00000000426	ENSMUSG00000022657
GALNT13	0.821281	0.548157	2540	67	39	Galnt13	0.554188	0.466627	7810	40	52	ENSMPUG00000000427	ENSMUSG00000060988
COL2A1	0.155629	0.267644	5992	44	53	Col2a1	1.29828	1.11325	9243	219	233	ENSMPUG00000000429	ENSMUSG00000022483
NECTIN3	30.1602	27.852	1857	2142	1751	Nectin3	41.1975	39.9532	12747	4651	6016	ENSMPUG00000000431	ENSMUSG00000022656
PARD3B	3.83207	3.58571	8476	1019	822	Pard3b	9.00847	9.0183	13153	2074	2646	ENSMPUG00000000432	ENSMUSG00000052062
KCNJ3	0.0797487	0.113548	5469	13	16	Kcnj3	0.00756301	0.0483463	5215	1	4	ENSMPUG00000000433	ENSMUSG00000026824
NRP2	3.38178	3.60106	6541	735	669	Nrp2	13.41	13.0003	11842	2875	3335	ENSMPUG00000000435	ENSMUSG00000025969
SENP1	3.53321	3.61583	2096	297	252	Senp1	5.85092	5.41459	11873	785	960	ENSMPUG00000000436	ENSMUSG00000033075
NR4A2	4.22614	4.63501	3694	547	508	Nr4a2	1.85387	1.88961	4059	163	193	ENSMPUG00000000438	ENSMUSG00000026826
INO80D	2.1295	2.2506	3317	249	225	Ino80d	2.86895	2.53797	17713	1270	1361	ENSMPUG00000000439	ENSMUSG00000040865
GPD2	36.6655	38.3014	2323	3332	3035	Gpd2	51.2041	58.5282	6549	9144	11647	ENSMPUG00000000440	ENSMUSG00000026827
PFKM	35.8635	37.1741	3225	4110	3594	Pfkm	87.8519	88.8823	3340	8490	10362	ENSMPUG00000000441	ENSMUSG00000033065
NDUFS1	49.8097	52.1816	2191	4107	3658	Ndufs1	62.4412	63.1917	8086	4635	5672	ENSMPUG00000000442	ENSMUSG00000025968
EEF1B2	522.684	564.074	678	11666	10699	Eef1b2	453.839	459.021	2532	9374	11411	ENSMPUG00000000444	ENSMUSG00000025967
ASB8	10.1067	13.8477	902	377	412	Asb8	24.9194	29.5572	2410	1528	2080	ENSMPUG00000000445	ENSMUSG00000048175
SERPINB9	1.70696	1.80233	3713	223	196	Serpinb9	14.6912	14.8381	3494	1638	1971	ENSMPUG00000000446	ENSMUSG00000045827
SLITRK4	0.338441	0.493628	3816	43	60	Slitrk4	0.252069	0.132102	8743	22	25	ENSMPUG00000000450	ENSMUSG00000046699
NQO2	7.46099	8.23616	3613	899	839	Nqo2	22.3874	22.3512	4042	1266	1638	ENSMPUG00000000451	ENSMUSG00000046949
GALNT5	0.0571165	0.234401	3327	8	21	Galnt5	0.064711	0.0472087	4462	8	7	ENSMPUG00000000452	ENSMUSG00000026828
RIPK1	5.38714	6.37672	3398	668	672	Ripk1	15.0879	14.5647	8344	1746	2003	ENSMPUG00000000454	ENSMUSG00000021408
ERMN	0.0574548	0.0384963	3837	7	4	Ermn	0.00849736	0.02834	3635	1	3	ENSMPUG00000000456	ENSMUSG00000026830
CYTIP	0.101803	0.0557057	4612	16	9	Cytip	0.266528	0.101611	6744	22	19	ENSMPUG00000000458	ENSMUSG00000026832
BPHL	13.0072	13.5011	2573	860	773	Bphl	28.3461	30.0154	2945	1102	1395	ENSMPUG00000000459	ENSMUSG00000038286
ACVR1C	0.0303733	0.0178067	2136	2	1	Acvr1c	0.00659596	0.0441462	9292	2	8	ENSMPUG00000000461	ENSMUSG00000026834
TUBB2B	620.992	653.649	1533	20460	18726	Tubb2b	274.616	289.441	2294	14402	18431	ENSMPUG00000000462	ENSMUSG00000045136
ZDBF2	2.62158	2.2192	13347	1162	841	Zdbf2	0.121816	0.097362	12659	49	47	ENSMPUG00000000463	ENSMUSG00000027520
ACVR1	7.49219	7.57323	3781	985	852	Acvr1	12.0895	11.6213	4829	1153	1310	ENSMPUG00000000465	ENSMUSG00000026836
SLC22A23	8.6194	8.40869	1919	595	479	Slc22a23	44.6217	49.0773	6386	7472	9486	ENSMPUG00000000466	ENSMUSG00000038267
ADAM23	2.22276	2.35101	6833	501	452	Adam23	14.35	12.6627	17907	1555	1929	ENSMPUG00000000467	ENSMUSG00000025964
SLC24A1	0.0370574	0.0283383	6421	8	6	Slc24a1	0.00585979	0.00488447	5213	2	1	ENSMPUG00000000468	ENSMUSG00000034452
CCDC148	0.927847	1.00834	4163	155	137	Ccdc148	1.05658	1.28169	9929	147	213	ENSMPUG00000000469	ENSMUSG00000036641
INTS14	21.5437	22.0763	1855	1220	1106	Ints14	10.0121	10.9312	3277	940	1184	ENSMPUG00000000472	ENSMUSG00000034263
MDH1B	1.22625	1.31097	3505	168	151	Mdh1b	0.299813	0.516138	1719	17	34	ENSMPUG00000000473	ENSMUSG00000025963
PKP4	8.73793	8.45845	6135	1858	1514	Pkp4	25.9763	26.9682	5707	2751	3392	ENSMPUG00000000474	ENSMUSG00000026991
HACD3	26.1077	24.6956	3831	3066	2456	Hacd3	65.2199	69.2626	2709	5902	7527	ENSMPUG00000000475	ENSMUSG00000033629
NKX3-2	0	0	1970	0	0	Nkx3-2	0.0187501	0.0469512	1718	1	3	ENSMPUG00000000476	ENSMUSG00000049691
FASTKD2	7.50685	7.07778	6271	1625	1281	Fastkd2	9.11737	8.43272	5873	725	814	ENSMPUG00000000477	ENSMUSG00000025962
RAB28	4.07682	4.10214	2237	344	280	Rab28	34.1399	34.7657	4529	1674	2061	ENSMPUG00000000478	ENSMUSG00000029128
DAPL1	0.0462237	0.0541972	1450	4	2	Dapl1	0	0	679	0	0	ENSMPUG00000000479	ENSMUSG00000026989
DPP8	24.6253	23.0484	7910	6389	5099	Dpp8	49.8358	49.593	13707	6629	7956	ENSMPUG00000000480	ENSMUSG00000032393
TANC1	4.06783	3.9456	5625	788	666	Tanc1	7.32127	7.54524	14570	1707	2037	ENSMPUG00000000482	ENSMUSG00000035168
KLF7	8.7806	8.63282	4163	1267	1071	Klf7	6.07774	5.64772	8131	1417	1626	ENSMPUG00000000483	ENSMUSG00000025959
IGDCC4	3.3588	3.19039	6422	731	586	Igdcc4	34.3925	34.714	9481	6875	8433	ENSMPUG00000000484	ENSMUSG00000032816
CREB1	10.6507	11.2586	1034	474	426	Creb1	6.8361	8.01728	13742	1213	1408	ENSMPUG00000000485	ENSMUSG00000025958
WDSUB1	13.036	12.6826	1655	760	632	Wdsub1	14.3339	12.9297	3598	552	633	ENSMPUG00000000486	ENSMUSG00000026988
IGDCC3	0.515277	0.349787	2376	48	25	Igdcc3	0.280599	0.352184	3604	32	53	ENSMPUG00000000488	ENSMUSG00000032394
CCNYL1	13.3431	11.7797	4826	2190	1661	Ccnyl1	13.4828	13.9885	3456	882	1050	ENSMPUG00000000489	ENSMUSG00000070871
BAZ2B	5.64199	5.79386	6942	1464	1275	Baz2b	7.52377	8.65067	17604	918	1047	ENSMPUG00000000490	ENSMUSG00000026987
PXDC1	12.0627	12.577	818	360	317	Pxdc1	44.2024	44.9785	2914	2034	2593	ENSMPUG00000000491	ENSMUSG00000021411
PLEKHM3	3.48415	3.50024	3606	425	371	Plekhm3	4.11167	3.6019	10921	959	1063	ENSMPUG00000000492	ENSMUSG00000051344
FAM50B	0.0425802	0.0499265	2276	3	3	Fam50b	0	0.0226267	1405	0	1	ENSMPUG00000000493	ENSMUSG00000038246
CRYGD	0	0	793	0	0	Crygd	0	0	1028	0	0	ENSMPUG00000000497	ENSMUSG00000067299
CRYGC	0	0	681	0	0	Crygc	0	0	786	0	0	ENSMPUG00000000499	ENSMUSG00000025952
PRPF4B	28.9538	28.196	3126	3086	2539	Prpf4b	26.4362	24.7758	8430	2982	3408	ENSMPUG00000000500	ENSMUSG00000021413
MARCH7	25.5816	27.1857	2139	2034	1781	March7	16.5808	17.1799	10391	1540	1722	ENSMPUG00000000501	ENSMUSG00000026977
FAM217A	0	0	2543	0	0	Fam217a	0.0177127	0	2875	1	1	ENSMPUG00000000502	ENSMUSG00000021414
PARP16	4.14778	4.6404	1095	168	164	Parp16	1.58774	1.76635	3886	129	182	ENSMPUG00000000505	ENSMUSG00000032392
CILP	0.183973	0.146688	4264	25	17	Cilp	0.0521357	0.0496762	4252	8	10	ENSMPUG00000000506	ENSMUSG00000042254
ATP1B1	98.2226	90.5812	2103	7065	5639	Atp1b1	244.501	253.977	3081	14183	17522	ENSMPUG00000000508	ENSMUSG00000026576
DPT	0	0	1852	0	0	Dpt	0.112077	0.171506	1724	7	12	ENSMPUG00000000509	ENSMUSG00000026574
ECI2	26.0266	26.8355	2124	2044	1754	Eci2	62.2456	66.6588	5540	2268	2864	ENSMPUG00000000515	ENSMUSG00000021417
IDH1	94.1296	90.2776	1554	5366	4424	Idh1	71.2921	74.7924	2771	5252	6449	ENSMPUG00000000516	ENSMUSG00000025950
CLPX	12.6222	10.8798	4379	1839	1365	Clpx	17.925	19.7627	3494	1552	2059	ENSMPUG00000000518	ENSMUSG00000015357
PIKFYVE	5.025	5.02481	6502	1155	983	Pikfyve	5.90818	5.99454	19211	1527	1761	ENSMPUG00000000520	ENSMUSG00000025949
CDYL	7.05832	7.40059	3919	865	778	Cdyl	4.96437	4.69273	4392	567	661	ENSMPUG00000000521	ENSMUSG00000059288
TBX19	0.252015	0.236388	1341	19	11	Tbx19	0.011771	0.00981789	3192	2	1	ENSMPUG00000000522	ENSMUSG00000026572
PDCD7	2.18755	2.21295	3677	262	223	Pdcd7	3.38442	3.48789	2498	261	290	ENSMPUG00000000523	ENSMUSG00000041837
PTH2R	0.20609	0.174524	2789	18	13	Pth2r	0.245363	0.195779	2582	16	19	ENSMPUG00000000524	ENSMUSG00000025946
UBAP1L	0.0594141	0.0487665	5249	11	7	Ubap1l	0.0508544	0.0895455	2362	1	5	ENSMPUG00000000525	ENSMUSG00000086228
RASL12	0.0216527	0.0317363	5748	4	8	Rasl12	0.632486	0.464402	6568	49	43	ENSMPUG00000000526	ENSMUSG00000041696
MTFMT	5.00863	5.9292	2028	404	359	Mtfmt	6.3651	4.93485	3655	346	386	ENSMPUG00000000527	ENSMUSG00000059183
SPG21	33.316	32.6035	927	955	816	Spg21	37.1279	38.8877	3567	2212	2705	ENSMPUG00000000528	ENSMUSG00000032388
PLA2R1	0.443667	0.382517	4792	80	62	Pla2r1	3.52716	3.27223	9618	778	850	ENSMPUG00000000529	ENSMUSG00000054580
RPP40	1.79372	1.90646	4209	291	275	Rpp40	2.85877	2.97065	6540	116	138	ENSMPUG00000000530	ENSMUSG00000021418
SFT2D2	18.4807	20.7182	3693	2332	2202	Sft2d2	24.5364	26.1725	5702	4347	5536	ENSMPUG00000000531	ENSMUSG00000040848
TIPRL	27.6438	29.8447	996	999	914	Tiprl	34.5502	36.0623	5473	1684	2129	ENSMPUG00000000533	ENSMUSG00000040843
FARS2	14.4054	15.6587	1803	765	698	Fars2	15.5578	17.1589	5747	709	887	ENSMPUG00000000534	ENSMUSG00000021420
ITGB6	0	0	2427	0	1	Itgb6	0.0396684	0.0588411	7111	6	9	ENSMPUG00000000535	ENSMUSG00000026971
GPR161	5.25101	5.60461	1877	360	322	Gpr161	3.77004	3.86309	6962	853	1041	ENSMPUG00000000536	ENSMUSG00000040836
DCAF6	9.56205	10.5775	3729	1353	1285	Dcaf6	23.4881	23.9934	6424	2709	3261	ENSMPUG00000000538	ENSMUSG00000026571
RBMS1	20.3467	22.9158	1442	1339	1252	Rbms1	29.0257	29.6817	5473	3470	4047	ENSMPUG00000000539	ENSMUSG00000026970
NRN1	0.0665435	0	3788	8	1	Nrn1	2.50032	2.73727	2249	66	101	ENSMPUG00000000540	ENSMUSG00000039114
ADCY10	0.0483065	0.0809171	4538	9	11	Adcy10	0	0.0432085	8739	0	3	ENSMPUG00000000543	ENSMUSG00000026567
ANKDD1A	0.0923147	0.0432961	1781	18	4	Ankdd1a	0.0226749	0.0189312	2616	1	1	ENSMPUG00000000544	ENSMUSG00000066510
TANK	5.85411	5.15838	3623	725	563	Tank	28.8881	27.4153	6096	1738	2044	ENSMPUG00000000545	ENSMUSG00000064289
F13A1	0.0270114	0	2385	2	0	F13a1	0.743788	0.831624	6739	96	126	ENSMPUG00000000546	ENSMUSG00000039109
PSMD14	33.3157	34.4443	3112	3332	2947	Psmd14	84.0368	86.3172	2820	3844	4605	ENSMPUG00000000548	ENSMUSG00000026914
PIF1	1.91376	1.90395	2231	155	149	Pif1	0.48574	0.735227	4388	49	73	ENSMPUG00000000549	ENSMUSG00000041064
MPZL1	64.7243	70.8737	825	2132	1936	Mpzl1	29.3421	30.4228	3550	2076	2578	ENSMPUG00000000550	ENSMUSG00000026566
TBR1	0.0117518	0.0275594	5306	2	4	Tbr1	0.0446684	0.0265056	5486	4	2	ENSMPUG00000000551	ENSMUSG00000035033
LY86	0	0	1110	0	0	Ly86	12.4699	12.0159	3632	427	496	ENSMPUG00000000552	ENSMUSG00000021423
RBPMS2	0.158634	0.0930034	5115	27	14	Rbpms2	4.72114	5.43438	2506	305	400	ENSMPUG00000000553	ENSMUSG00000032387
SLC4A10	0.289461	0.179131	3914	44	20	Slc4a10	7.7742	8.21195	6424	1025	1121	ENSMPUG00000000554	ENSMUSG00000026904
DPP4	0.337176	0.214147	2298	34	15	Dpp4	2.12371	1.81914	6319	280	344	ENSMPUG00000000555	ENSMUSG00000035000
RREB1	2.90818	2.86494	8305	822	677	Rreb1	5.06835	4.61631	13994	910	976	ENSMPUG00000000558	ENSMUSG00000039087
RCSD1	0.125384	0.0588044	1347	9	4	Rcsd1	5.23625	5.24502	10131	446	534	ENSMPUG00000000559	ENSMUSG00000040723
SSR1	36.993	38.5656	1654	2344	2095	Ssr1	50.9282	52.9774	10431	8062	9640	ENSMPUG00000000560	ENSMUSG00000021427
CAGE1	0.238131	0.227515	7025	104	81	Cage1	0.816436	0.609126	4523	76	76	ENSMPUG00000000561	ENSMUSG00000044566
GCG	0.0287828	0.0337472	1191	1	1	Gcg	0	0	1494	0	0	ENSMPUG00000000562	ENSMUSG00000000394
FAP	0.568914	0.444716	2859	54	39	Fap	0.793779	0.777109	5662	86	93	ENSMPUG00000000563	ENSMUSG00000000392
IFIH1	0.976538	0.617021	6140	209	117	Ifih1	5.37879	4.63426	8165	754	781	ENSMPUG00000000564	ENSMUSG00000026896
OAZ2	87.4713	87.8263	567	2495	2187	Oaz2	80.4847	83.1703	2990	3768	4732	ENSMPUG00000000565	ENSMUSG00000040652
TRIP4	15.6384	16.2128	1746	1068	894	Trip4	22.6848	22.9132	8394	2294	2783	ENSMPUG00000000568	ENSMUSG00000032386
RIOK1	5.6994	6.00177	2385	519	450	Riok1	6.46728	7.12635	9459	530	700	ENSMPUG00000000570	ENSMUSG00000021428
CSNK1G1	6.67729	6.41455	1596	397	330	Csnk1g1	5.65729	6.14899	15621	1148	1415	ENSMPUG00000000571	ENSMUSG00000032384
PPIB	427.629	476.124	651	8841	8399	Ppib	297.605	303.52	3305	3431	4095	ENSMPUG00000000574	ENSMUSG00000032383
DSP	0.0347328	0.0497767	8008	9	11	Dsp	0.765406	0.820481	9659	224	297	ENSMPUG00000000577	ENSMUSG00000054889
FLT4	0.394152	0.397564	7304	102	88	Flt4	0.311234	0.35128	8232	65	86	ENSMPUG00000000579	ENSMUSG00000020357
SNRNP48	6.76779	7.82972	1150	309	279	Snrnp48	12.2584	10.1154	10129	895	871	ENSMPUG00000000580	ENSMUSG00000021431
SNX22	0.206887	0	576	5	3	Snx22	0.582194	0.459997	2891	27	28	ENSMPUG00000000582	ENSMUSG00000039452
BMP6	2.11557	1.56563	2850	127	72	Bmp6	24.632	23.5606	3900	2553	3174	ENSMPUG00000000583	ENSMUSG00000039004
SCGB3A1	0	0.0582448	747	0	1	Scgb3a1	0	0	598	0	1	ENSMPUG00000000584	ENSMUSG00000064057
TXNDC5	27.0493	28.0427	4453	3720	3321	Txndc5	110.883	116.319	4492	9682	12150	ENSMPUG00000000586	ENSMUSG00000038991
CNOT6	6.62435	7.60426	2103	510	489	Cnot6	16.7253	16.0715	6610	2201	2493	ENSMPUG00000000587	ENSMUSG00000020362
GFPT2	32.7398	35.6123	7614	8319	7679	Gfpt2	10.3533	11.0403	5591	1015	1283	ENSMPUG00000000590	ENSMUSG00000020363
SLC35B3	14.8785	11.4163	1524	977	690	Slc35b3	5.95512	6.53897	5798	362	467	ENSMPUG00000000592	ENSMUSG00000021432
MAPK9	6.37357	6.11812	4683	1078	884	Mapk9	28.6968	30.6731	6784	2638	3247	ENSMPUG00000000593	ENSMUSG00000020366
RASGEF1C	2.50621	2.63517	2366	197	181	Rasgef1c	0.855027	0.762241	3563	58	71	ENSMPUG00000000596	ENSMUSG00000020374
IFT88	2.59917	2.24434	4437	398	301	Ift88	5.17302	4.99619	4628	449	508	ENSMPUG00000000597	ENSMUSG00000040040
RNF130	27.7501	29.7535	1735	1657	1488	Rnf130	54.7267	57.7167	8233	2808	3543	ENSMPUG00000000598	ENSMUSG00000020376
EEF1AKMT1	4.54304	4.68575	6191	965	861	Eef1akmt1	22.465	24.263	947	570	741	ENSMPUG00000000599	ENSMUSG00000021951
XPO4	6.49903	6.07491	3132	767	632	Xpo4	4.75773	4.47559	10731	1066	1275	ENSMPUG00000000600	ENSMUSG00000021952
TFAP2A	0.170054	0.162008	2994	19	14	Tfap2a	0.137774	0.228045	4903	9	15	ENSMPUG00000000601	ENSMUSG00000021359
SNX1	17.8612	18.3269	5895	3780	3335	Snx1	45.738	48.9397	4339	3204	4005	ENSMPUG00000000602	ENSMUSG00000032382
GCNT2	0.0283002	0	1209	1	0	Gcnt2	5.62174	5.85428	7051	547	705	ENSMPUG00000000603	ENSMUSG00000021360
LATS2	9.77645	9.36735	4121	1414	1137	Lats2	30.1444	30.3505	6971	1948	2333	ENSMPUG00000000604	ENSMUSG00000021959
CIAO2A	8.46217	8.72829	4372	1378	1229	Ciao2a	27.0735	26.2464	1240	1035	1202	ENSMPUG00000000605	ENSMUSG00000032381
DAPK2	0.150959	0.117998	1343	6	6	Dapk2	0.0856281	0.0908103	4127	4	6	ENSMPUG00000000608	ENSMUSG00000032380
PAK1IP1	4.61372	4.55136	5364	857	718	Pak1ip1	36.5584	36.3674	4045	1984	2380	ENSMPUG00000000610	ENSMUSG00000038683
HERC1	5.42724	5.56268	18189	3316	2906	Herc1	8.95167	7.96386	27464	2923	3264	ENSMPUG00000000611	ENSMUSG00000038664
PRKAB2	36.5923	35.689	891	1333	1106	Prkab2	6.3908	6.91772	5096	1064	1233	ENSMPUG00000000612	ENSMUSG00000038205
TMEM14C	68.437	65.6267	345	1252	1050	Tmem14c	74.2863	76.3696	914	2030	2535	ENSMPUG00000000613	ENSMUSG00000021361
FMO5	11.4495	9.35229	1640	776	552	Fmo5	1.85895	2.18158	5675	185	251	ENSMPUG00000000614	ENSMUSG00000028088
CHD1L	12.5918	13.3082	6568	2899	2587	Chd1l	2.37955	2.81469	4309	259	324	ENSMPUG00000000615	ENSMUSG00000028089
SKA3	2.21994	2.44217	1244	119	108	Ska3	1.92322	1.68391	2705	128	133	ENSMPUG00000000616	ENSMUSG00000021965
MRPL57	36.8927	44.9466	492	952	941	Mrpl57	42.8076	39.6543	2956	822	960	ENSMPUG00000000617	ENSMUSG00000021967
ZDHHC20	14.5234	11.858	5474	2734	1920	Zdhhc20	30.6112	24.8108	7213	2808	3234	ENSMPUG00000000619	ENSMUSG00000021969
BCL9	7.024	7.39758	4767	1165	1075	Bcl9	6.7732	6.54174	8446	980	1091	ENSMPUG00000000620	ENSMUSG00000038256
MICU2	28.1219	24.5663	2415	2295	1723	Micu2	32.81	34.1308	3084	2609	3156	ENSMPUG00000000621	ENSMUSG00000021973
ACP6	2.0146	2.20937	5960	439	411	Acp6	10.3792	11.1533	8503	526	678	ENSMPUG00000000622	ENSMUSG00000028093
FGF9	0.184525	0.126213	4087	24	17	Fgf9	0.0828276	0.142216	4649	6	13	ENSMPUG00000000623	ENSMUSG00000021974
SGCG	5.98621	6.35574	1049	234	206	Sgcg	0.253043	0.12762	3822	9	8	ENSMPUG00000000625	ENSMUSG00000035296
MAK	0.576514	0.506987	2665	58	41	Mak	0.32796	0.399208	7592	35	42	ENSMPUG00000000627	ENSMUSG00000021363
USP3	7.20229	7.42387	2194	667	582	Usp3	6.9022	8.30617	6848	541	678	ENSMPUG00000000628	ENSMUSG00000032376
TBC1D9B	19.6582	20.6763	3602	2455	2217	Tbc1d9b	41.6291	44.6417	6429	6095	7539	ENSMPUG00000000629	ENSMUSG00000036644
SACS	4.52195	4.24134	14406	2146	1736	Sacs	2.44972	2.45339	20414	1169	1379	ENSMPUG00000000630	ENSMUSG00000048279
PDZK1	0.127689	0.0641643	1801	16	16	Pdzk1	3.27405e-92	9.49666e-75	3556	1	1	ENSMPUG00000000631	ENSMUSG00000038298
TNFRSF19	2.45739	2.39172	5155	427	365	Tnfrsf19	33.8254	36.5256	4738	4474	5669	ENSMPUG00000000632	ENSMUSG00000060548
GCM2	0	0	1527	0	0	Gcm2	0	0	3304	0	0	ENSMPUG00000000633	ENSMUSG00000021362
MRNIP	1.52477	2.07228	1020	84	85	Mrnip	1.4792	1.47253	2039	43	48	ENSMPUG00000000636	ENSMUSG00000020381
RNF115	41.3058	38.1872	5382	7711	6138	Rnf115	20.0118	21.2819	2893	1442	1814	ENSMPUG00000000637	ENSMUSG00000028098
MIPEP	8.1921	8.6011	3540	1061	939	Mipep	10.4972	10.8644	5389	1046	1299	ENSMPUG00000000638	ENSMUSG00000021993
APH1B	31.9086	29.1683	801	949	798	Aph1b	6.79198	7.42224	5163	1014	1175	ENSMPUG00000000639	ENSMUSG00000032375
GCA	6.8305	6.20934	1541	434	315	Gca	11.3615	13.0672	3409	839	1114	ENSMPUG00000000641	ENSMUSG00000026893
GABRB3	1.42756	1.38525	1987	99	80	Gabrb3	4.45071	4.84644	6542	778	1038	ENSMPUG00000000642	ENSMUSG00000033676
RAB8B	13.414	11.1445	5039	2276	1654	Rab8b	13.2456	12.9738	4733	2086	2466	ENSMPUG00000000643	ENSMUSG00000036943
KCNH7	0.00966477	0	3279	1	0	Kcnh7	0.158456	0.12861	15226	67	67	ENSMPUG00000000645	ENSMUSG00000059742
GABRA5	0.118194	0.062994	2963	12	6	Gabra5	0.072168	0.201694	2974	7	18	ENSMPUG00000000646	ENSMUSG00000055078
RPS27L	37.4316	35.2865	2624	4440	3724	Rps27l	248.746	242.839	816	3289	3850	ENSMPUG00000000647	ENSMUSG00000036781
LACTB	7.40196	6.99541	4240	1044	857	Lactb	10.0094	10.7308	2036	670	857	ENSMPUG00000000649	ENSMUSG00000032370
AMER2	1.73362	2.23199	1923	118	124	Amer2	1.68344	1.96978	10660	480	616	ENSMPUG00000000650	ENSMUSG00000021986
MTMR6	16.9368	14.8094	5264	3209	2381	Mtmr6	36.8068	35.4817	4437	4523	5255	ENSMPUG00000000652	ENSMUSG00000021987
SQSTM1	65.4442	73.4684	5591	13102	12605	Sqstm1	180.936	182.938	3356	10903	13597	ENSMPUG00000000653	ENSMUSG00000015837
SYCP2L	0	0	2477	0	0	Sycp2l	0.0237201	0.0397272	2823	4	1	ENSMPUG00000000654	ENSMUSG00000038651
TLN2	14.6318	15.9091	12214	6321	5815	Tln2	13.7836	12.5208	18357	4165	4939	ENSMPUG00000000655	ENSMUSG00000052698
POLR3C	13.2634	13.3299	1787	921	797	Polr3c	10.0096	9.84798	3386	710	857	ENSMPUG00000000656	ENSMUSG00000028099
NUDT17	2.38656	2.84397	912	124	118	Nudt17	1.16831	1.0543	2239	45	47	ENSMPUG00000000657	ENSMUSG00000028100
VPS13C	7.84286	7.25588	14766	3122	2421	Vps13c	7.15517	7.14279	16299	2717	3184	ENSMPUG00000000660	ENSMUSG00000035284
FIGN	2.99896	3.29854	2425	246	233	Fign	0.224118	0.268928	9969	53	60	ENSMPUG00000000661	ENSMUSG00000075324
GRB14	0.320736	0.188039	3735	43	21	Grb14	17.7664	17.1002	7185	1145	1389	ENSMPUG00000000662	ENSMUSG00000026888
COBLL1	8.48284	8.2386	7988	2341	1943	Cobll1	10.7242	12.3648	8342	1521	1869	ENSMPUG00000000663	ENSMUSG00000034903
PIAS3	14.2676	16.6283	1905	1164	1167	Pias3	24.4797	25.1297	3918	1597	1993	ENSMPUG00000000664	ENSMUSG00000028101
MGAT4B	19.45	22.1287	3397	2166	2119	Mgat4b	16.7137	16.6954	2719	1266	1493	ENSMPUG00000000665	ENSMUSG00000036620
SLC38A11	1.01151	0.517842	2268	82	34	Slc38a11	0	0	4319	0	1	ENSMPUG00000000666	ENSMUSG00000061171
ELOVL2	0.404035	0.25695	4572	61	32	Elovl2	0.602095	0.718222	3966	76	107	ENSMPUG00000000667	ENSMUSG00000021364
LTC4S	0	0	453	6	9	Ltc4s	2.54427	2.37581	1014	28	38	ENSMPUG00000000668	ENSMUSG00000020377
SCN3A	0.467183	0.481206	8427	138	117	Scn3a	0.100322	0.223045	12717	24	29	ENSMPUG00000000669	ENSMUSG00000057182
NEDD9	10.4365	10.4353	2508	930	792	Nedd9	30.3916	30.6295	6376	4625	5584	ENSMPUG00000000670	ENSMUSG00000021365
TMEM170B	2.09779	1.47542	425	38	29	Tmem170b	4.33654	4.31307	7477	974	1204	ENSMPUG00000000671	ENSMUSG00000087370
SCN2A	0.782208	0.765809	10137	278	231	Scn2a	2.20806	2.52709	12867	328	441	ENSMPUG00000000672	ENSMUSG00000075318
ADTRP	0.0405873	0	884	1	0	Adtrp	0.0714736	0.0107539	2866	1	1	ENSMPUG00000000673	ENSMUSG00000058022
HIVEP1	1.45515	1.28149	10032	480	359	Hivep1	5.46418	5.52439	9294	1502	1818	ENSMPUG00000000674	ENSMUSG00000021366
CSRNP3	0.579019	0.312304	2759	60	31	Csrnp3	0.0533063	0.0447999	12336	11	9	ENSMPUG00000000675	ENSMUSG00000044647
EDN1	0.912917	0.617544	1866	59	38	Edn1	0.622542	0.519412	2139	40	40	ENSMPUG00000000676	ENSMUSG00000021367
GALNT3	0.503836	0.481707	4055	72	58	Galnt3	1.24865	0.903304	4374	98	116	ENSMPUG00000000677	ENSMUSG00000026994
PHACTR1	2.39698	2.926	1986	166	164	Phactr1	3.22779	4.09524	9828	443	628	ENSMPUG00000000681	ENSMUSG00000054728
TTC21B	6.30172	5.79366	5405	1212	969	Ttc21b	4.38076	4.28934	9282	653	824	ENSMPUG00000000682	ENSMUSG00000034848
TBC1D7	20.6192	20.4709	1049	774	684	Tbc1d7	13.9888	16.5136	4042	531	728	ENSMPUG00000000683	ENSMUSG00000021368
MAML1	3.01736	3.32753	2844	291	279	Maml1	4.07993	3.93603	5528	674	784	ENSMPUG00000000684	ENSMUSG00000050567
CANX	212.833	203.996	5555	40037	33034	Canx	215.869	219.322	4693	22767	27289	ENSMPUG00000000686	ENSMUSG00000020368
SCN1A	0.152647	0.134929	6604	35	29	Scn1a	0.0503989	0.0229172	11146	5	1	ENSMPUG00000000687	ENSMUSG00000064329
SIRT5	4.30358	5.00466	1858	333	328	Sirt5	8.71109	8.45951	6093	388	443	ENSMPUG00000000689	ENSMUSG00000054021
RUFY1	7.0754	6.96182	6306	1646	1410	Rufy1	9.5219	9.19322	2764	808	952	ENSMPUG00000000690	ENSMUSG00000020375
SCN9A	0.455117	0.362013	10189	125	83	Scn9a	0	0.00978747	12772	0	2	ENSMPUG00000000691	ENSMUSG00000075316
NOL7	41.3385	47.9132	780	1126	1068	Nol7	61.5049	58.6159	2753	1255	1398	ENSMPUG00000000692	ENSMUSG00000063200
HNRNPH1	109.684	117.044	1754	6181	5612	Hnrnph1	112.526	108.86	5842	6836	7798	ENSMPUG00000000693	ENSMUSG00000007850
RANBP9	23.7238	24.0625	1872	1572	1357	Ranbp9	29.6335	29.4724	5130	2348	2871	ENSMPUG00000000694	ENSMUSG00000038546
MCUR1	26.4275	24.5624	5203	4590	3643	Mcur1	13.1554	14.7151	7076	1866	2461	ENSMPUG00000000698	ENSMUSG00000021371
ADAMTS2	1.72041	1.83927	3738	223	195	Adamts2	3.97021	4.06821	9336	728	873	ENSMPUG00000000699	ENSMUSG00000036545
GRM6	0	0	2616	0	0	Grm6	0	0	5421	0	0	ENSMPUG00000000702	ENSMUSG00000000617
CD83	0.465381	0.545613	723	15	10	Cd83	1.23569	1.42111	2572	87	116	ENSMPUG00000000703	ENSMUSG00000015396
SCN7A	9.7053	7.06556	5069	1897	1156	Scn7a	0.0991787	0.12054	7338	24	36	ENSMPUG00000000705	ENSMUSG00000034810
ANKRD35	0.205101	0.209657	3024	18	20	Ankrd35	0.114862	0.111203	4081	15	17	ENSMPUG00000000706	ENSMUSG00000038354
ITGA10	0.86088	0.961929	6135	210	202	Itga10	1.00299	1.02646	5186	109	132	ENSMPUG00000000708	ENSMUSG00000090210
ROR1	0.44691	0.404629	5506	80	61	Ror1	3.99823	4.12602	5762	761	931	ENSMPUG00000000709	ENSMUSG00000035305
UBE2U	0.412766	0.417223	2270	38	33	Ube2u	1.26965	0.918687	1537	69	71	ENSMPUG00000000712	ENSMUSG00000069733
XIRP2	0	0	13716	0	0	Xirp2	0	0.00209679	14378	0	1	ENSMPUG00000000714	ENSMUSG00000027022
CACHD1	2.49324	2.31442	6277	518	406	Cachd1	17.3508	17.6601	6020	3324	4056	ENSMPUG00000000715	ENSMUSG00000028532
B3GALT1	0.718625	1.17958	981	37	48	B3galt1	8.64739	8.97572	5753	570	723	ENSMPUG00000000716	ENSMUSG00000034780
RAVER2	5.28363	4.90611	1987	365	284	Raver2	22.7161	25.0963	6342	2994	3953	ENSMPUG00000000717	ENSMUSG00000035275
STK39	10.1307	10.4318	4370	1487	1302	Stk39	9.68888	10.3595	4955	1178	1455	ENSMPUG00000000718	ENSMUSG00000027030
JAK1	47.2237	48.4472	4058	6822	5991	Jak1	45.6212	42.2048	7227	7082	8315	ENSMPUG00000000719	ENSMUSG00000028530
AK4	26.3173	29.3082	1814	2021	1929	Ak4	13.7924	16.6603	4646	1648	2213	ENSMPUG00000000722	ENSMUSG00000028527
DNAJC6	7.10217	6.72137	7720	1794	1449	Dnajc6	0.423262	0.233497	5926	46	47	ENSMPUG00000000723	ENSMUSG00000028528
CERS6	32.2506	28.905	1427	1492	1139	Cers6	5.11478	5.66493	8875	1142	1439	ENSMPUG00000000724	ENSMUSG00000027035
LEPROT	47.6915	53.389	503	784	698	Leprot	54.4839	53.4228	1898	3200	3764	ENSMPUG00000000726	ENSMUSG00000035212
NOSTRIN	0.173629	0.132775	4160	24	17	Nostrin	0.3561	0.133288	1888	21	11	ENSMPUG00000000727	ENSMUSG00000034738
PROP1	0.138632	0.134283	5176	28	23	Prop1	0	0	1338	0	0	ENSMPUG00000000729	ENSMUSG00000044542
SPC25	5.86538	5.58515	1073	197	160	Spc25	9.48941	10.07	3188	389	479	ENSMPUG00000000731	ENSMUSG00000005233
G6PC2	0	0	2370	0	0	G6pc2	0	0	1974	0	0	ENSMPUG00000000733	ENSMUSG00000005232
LEPR	8.71118	6.99924	3515	1068	746	Lepr	34.6332	33.6831	7049	5098	5897	ENSMPUG00000000734	ENSMUSG00000057722
ABCB11	0	0.00479949	7558	0	1	Abcb11	0.0250095	0.015635	5146	4	3	ENSMPUG00000000736	ENSMUSG00000027048
CLK4	3.72524	3.31938	4409	688	528	Clk4	25.0809	21.3318	5797	1192	1313	ENSMPUG00000000737	ENSMUSG00000020385
COL23A1	11.392	13.0849	2357	1001	961	Col23a1	0.549668	0.597336	5736	107	137	ENSMPUG00000000738	ENSMUSG00000063564
DHRS9	0.0564512	0.057918	4441	8	8	Dhrs9	0.0861025	0.0657994	4281	12	11	ENSMPUG00000000739	ENSMUSG00000027068
LRP2	0.620454	0.669968	15609	344	311	Lrp2	1.71968	1.68438	16701	937	1089	ENSMPUG00000000740	ENSMUSG00000027070
PHYKPL	2.85601	2.75366	4761	459	377	Phykpl	6.81076	7.25081	9699	421	555	ENSMPUG00000000742	ENSMUSG00000020359
HNRNPAB	89.5369	96.9896	1026	950	818	Hnrnpab	108.437	108.044	2782	4071	4895	ENSMPUG00000000743	ENSMUSG00000020358
RORA	0.830668	1.0026	1379	54	40	Rora	4.62697	5.05027	13071	1151	1461	ENSMPUG00000000745	ENSMUSG00000032238
RMND5B	6.23539	6.24868	6007	1104	974	Rmnd5b	11.0616	11.9456	2161	690	899	ENSMPUG00000000746	ENSMUSG00000001054
NHP2	52.337	50.6603	468	0	0	Nhp2	28.9318	29.0535	1146	850	1044	ENSMPUG00000000747	ENSMUSG00000001056
ACAA2	17.5809	18.2766	2490	1511	1347	Acaa2	36.4584	39.0015	1516	1665	2152	ENSMPUG00000000749	ENSMUSG00000036880
LIPG	0.287884	0.210968	1824	17	12	Lipg	0.211751	0.330278	4715	27	47	ENSMPUG00000000750	ENSMUSG00000053846
N4BP3	0.494306	0.450117	5913	99	80	N4bp3	1.15229	0.976096	2728	82	87	ENSMPUG00000000751	ENSMUSG00000001053
B4GALT7	7.34962	7.49205	2161	543	491	B4galt7	8.53005	7.3595	2896	524	539	ENSMPUG00000000752	ENSMUSG00000021504
TMED9	87.4515	94.7958	1424	3937	3615	Tmed9	101.808	102.031	3439	4479	5368	ENSMPUG00000000753	ENSMUSG00000058569
YTHDC2	8.18814	7.96548	4165	1187	963	Ythdc2	0	0.0415452	8878	501	488	ENSMPUG00000000755	ENSMUSG00000034653
KCNN2	1.28191	1.11311	4520	187	139	Kcnn2	4.81046	4.64614	7468	216	270	ENSMPUG00000000758	ENSMUSG00000054477
ICE2	3.33423	2.87788	5384	608	447	Ice2	4.36497	4.49771	7736	612	674	ENSMPUG00000000759	ENSMUSG00000032235
PDE4B	27.1423	27.5317	4014	3569	3084	Pde4b	6.64991	6.47234	10560	771	926	ENSMPUG00000000760	ENSMUSG00000028525
TRIM36	0.431163	0.386064	4011	58	43	Trim36	0.450968	0.396063	4933	55	57	ENSMPUG00000000761	ENSMUSG00000033949
PGGT1B	5.87674	6.21227	2131	570	490	Pggt1b	9.43291	9.67298	11749	1833	2209	ENSMPUG00000000763	ENSMUSG00000024477
SGIP1	0.151643	0.218839	2740	27	29	Sgip1	11.3024	10.8343	10136	691	817	ENSMPUG00000000764	ENSMUSG00000028524
FEM1C	7.11667	6.46993	5570	1255	985	Fem1c	6.83965	6.76568	5726	1292	1535	ENSMPUG00000000766	ENSMUSG00000033319
PEX11B	10.1745	9.56339	3447	1172	958	Pex11b	17.9784	17.8759	2812	495	575	ENSMPUG00000000767	ENSMUSG00000028102
TCTEX1D1	0	0.0123627	3017	0	1	Tctex1d1	0.614086	0.379356	2921	10	5	ENSMPUG00000000770	ENSMUSG00000028523
CDO1	64.9124	61.1866	2002	4350	3516	Cdo1	9.34497	8.47666	1644	453	525	ENSMPUG00000000771	ENSMUSG00000033022
WDR78	6.41053	5.54176	3671	875	646	Wdr78	6.7243	6.97485	7307	899	1062	ENSMPUG00000000772	ENSMUSG00000035126
ATG12	64.7433	65.988	423	1092	968	Atg12	15.5021	15.4019	7711	2417	2898	ENSMPUG00000000773	ENSMUSG00000032905
MIER1	8.25829	7.20718	3200	1020	745	Mier1	14.2482	15.6932	12513	1314	1645	ENSMPUG00000000774	ENSMUSG00000028522
RBM8A	15.0149	15.3108	3573	2020	1774	Rbm8a	30.8844	31.4817	3215	1531	1911	ENSMPUG00000000775	ENSMUSG00000038374
LIX1L	19.4461	21.7512	951	698	658	Lix1l	44.7375	45.0917	3620	4587	5612	ENSMPUG00000000776	ENSMUSG00000049288
FASTKD1	2.33114	1.85009	3120	258	175	Fastkd1	6.47774	6.74344	5853	594	731	ENSMPUG00000000777	ENSMUSG00000027086
SLC35D1	4.91945	4.66014	1068	216	164	Slc35d1	7.77572	7.75663	8528	1053	1262	ENSMPUG00000000778	ENSMUSG00000028521
PPIG	10.5633	10.2367	7461	2656	2217	Ppig	26.9247	25.8771	8122	2150	2480	ENSMPUG00000000779	ENSMUSG00000042133
IL23R	0	0	2806	0	0	Il23r	0.0631467	0.0105347	2488	7	2	ENSMPUG00000000781	ENSMUSG00000049093
CCDC173	2.4235	2.10304	3608	318	247	Ccdc173	3.24687	3.53662	2558	202	270	ENSMPUG00000000783	ENSMUSG00000070883
KLHL23	2.79499	2.23861	1679	159	116	Klhl23	3.91321	4.42752	4925	523	701	ENSMPUG00000000784	ENSMUSG00000042155
SSB	39.8168	37.8783	2465	3457	2817	Ssb	87.7435	91.3101	2160	4076	5126	ENSMPUG00000000785	ENSMUSG00000068882
METTL5	8.06806	7.47474	1589	442	358	Mettl5	7.33605	7.43528	2437	234	287	ENSMPUG00000000786	ENSMUSG00000051730
UBR3	16.1911	14.517	5063	2987	2298	Ubr3	16.886	19.1128	9719	3701	4350	ENSMPUG00000000787	ENSMUSG00000044308
MYO3B	0.0544324	0.0510601	5717	10	10	Myo3b	0.088132	0.0795774	7039	20	23	ENSMPUG00000000791	ENSMUSG00000042064
LVRN	0.0426178	0.0874494	2987	6	8	Lvrn	0.0670567	0.0813043	5275	11	17	ENSMPUG00000000793	ENSMUSG00000024481
IL12RB2	0.225004	0.21106	2836	42	25	Il12rb2	0.224697	0.325556	3794	22	32	ENSMPUG00000000794	ENSMUSG00000018341
ARL14EPL	0.0853155	0.0200068	1916	5	1	Arl14epl	0.0438098	0.0487363	2257	3	6	ENSMPUG00000000795	ENSMUSG00000073568
SP5	0.0861037	0.100955	1194	6	7	Sp5	0.634862	0.630603	2100	42	50	ENSMPUG00000000796	ENSMUSG00000075304
SERBP1	111.098	116.558	1817	7982	7110	Serbp1	197.178	190.402	20117	7670	9123	ENSMPUG00000000797	ENSMUSG00000036371
GADD45A	48.5329	42.3515	2118	3650	2738	Gadd45a	21.2381	21.6212	1764	558	711	ENSMPUG00000000798	ENSMUSG00000036390
COMMD10	21.6898	23.9971	1179	926	832	Commd10	20.2244	21.6608	7367	935	1114	ENSMPUG00000000799	ENSMUSG00000042705
BNIP2	21.7095	21.8481	1311	978	863	Bnip2	64.674	62.1345	3455	3373	3966	ENSMPUG00000000804	ENSMUSG00000011958
ANKRD34A	0.816623	0.802222	1512	47	36	Ankrd34a	1.05621	1.10377	2583	99	123	ENSMPUG00000000805	ENSMUSG00000049097
SEMA6A	2.1754	1.98239	7719	582	439	Sema6a	12.8634	14.024	8778	2136	2862	ENSMPUG00000000806	ENSMUSG00000019647
WLS	130.947	121.428	3876	16885	13446	Wls	281.022	296.625	8792	22119	27820	ENSMPUG00000000807	ENSMUSG00000028173
GAD1	1.82728	2.03851	1848	140	121	Gad1	0.340226	0.29592	7639	34	35	ENSMPUG00000000808	ENSMUSG00000070880
POLR3GL	9.85971	10.5725	3109	1023	933	Polr3gl	18.28	15.523	1597	617	636	ENSMPUG00000000809	ENSMUSG00000028104
RPE65	5.24053	5.10434	1608	417	337	Rpe65	3.02406	2.96316	1934	194	225	ENSMPUG00000000810	ENSMUSG00000028174
GORASP2	30.2312	33.6816	1357	1636	1525	Gorasp2	53.0925	52.9005	4145	3665	4359	ENSMPUG00000000812	ENSMUSG00000014959
TXNIP	36.6627	33.6986	3809	4566	3584	Txnip	101.083	105.326	3123	6642	8468	ENSMPUG00000000813	ENSMUSG00000038393
DTWD2	1.06432	0.759546	792	30	19	Dtwd2	1.15161	1.24345	3520	73	98	ENSMPUG00000000815	ENSMUSG00000024505
HJV	0	0.0366934	3048	0	3	Hjv	0	0.0261822	2028	0	2	ENSMPUG00000000817	ENSMUSG00000038403
TLK1	16.8134	15.4089	2808	1715	1395	Tlk1	16.2189	15.0494	6474	2049	2375	ENSMPUG00000000818	ENSMUSG00000041997
METTL8	6.40969	7.26887	1292	337	323	Mettl8	4.81417	5.58845	5594	346	472	ENSMPUG00000000820	ENSMUSG00000041975
DCAF17	7.25695	7.10852	2145	563	471	Dcaf17	5.01525	5.16102	9806	809	946	ENSMPUG00000000822	ENSMUSG00000041966
GAB1	7.75909	6.55187	4333	1181	878	Gab1	10.8617	11.2173	5082	1766	2117	ENSMPUG00000000823	ENSMUSG00000031714
DYNC1I2	66.3879	64.8924	2328	6744	5703	Dync1i2	75.8869	80.9665	8280	6079	7672	ENSMPUG00000000825	ENSMUSG00000027012
USP38	11.2756	11.5313	3129	1239	1064	Usp38	9.50022	9.81689	5736	1239	1519	ENSMPUG00000000827	ENSMUSG00000038250
TNFAIP8	0.957581	1.17881	770	25	27	Tnfaip8	27.7345	29.0287	10328	1538	1871	ENSMPUG00000000832	ENSMUSG00000062210
SLC25A12	24.7433	26.3994	2644	2453	2244	Slc25a12	26.6412	28.0506	7342	2114	2691	ENSMPUG00000000833	ENSMUSG00000027010
HAT1	17.9418	16.9003	2667	1580	1279	Hat1	17.3537	17.8503	2886	873	1078	ENSMPUG00000000835	ENSMUSG00000027018
METAP1D	1.11205	1.38836	3933	197	194	Metap1d	7.46879	7.16995	4537	386	444	ENSMPUG00000000836	ENSMUSG00000041921
DLX1	17.0347	19.0115	1136	628	588	Dlx1	0.463504	0.222153	5396	25	16	ENSMPUG00000000837	ENSMUSG00000041911
DYM	20.3899	18.4604	2372	1563	1195	Dym	11.5175	11.3363	9195	913	1059	ENSMPUG00000000838	ENSMUSG00000035765
DLX2	11.7756	10.7785	2135	885	705	Dlx2	0.673639	0.583125	2855	55	56	ENSMPUG00000000839	ENSMUSG00000023391
ITGA6	37.9123	40.5046	4438	5733	5225	Itga6	30.2415	29.8013	9142	3614	4243	ENSMPUG00000000840	ENSMUSG00000027111
SMAD7	1.23076	1.4795	3073	123	123	Smad7	5.96703	5.38374	4521	566	628	ENSMPUG00000000842	ENSMUSG00000025880
CTIF	4.81324	4.88796	2351	429	369	Ctif	7.21733	7.26569	6358	1243	1509	ENSMPUG00000000844	ENSMUSG00000052928
PDK1	7.49377	6.64106	5033	1230	928	Pdk1	9.18871	12.0662	7779	1334	1680	ENSMPUG00000000845	ENSMUSG00000006494
ZBTB7C	0.407896	0.291832	4530	59	36	Zbtb7c	2.59435	2.86105	4732	345	442	ENSMPUG00000000848	ENSMUSG00000044646
ITGA7	26.589	30.3773	7105	6937	6712	Itga7	53.5307	54.2627	8092	6760	8128	ENSMPUG00000000849	ENSMUSG00000025348
SMAD2	11.7461	11.2207	2334	960	799	Smad2	14.8111	16.213	8781	1477	1954	ENSMPUG00000000850	ENSMUSG00000024563
METTL7B	4.00908e-10	0.0595271	735	0	0	Mettl7b	0.0270624	0	1230	1	0	ENSMPUG00000000852	ENSMUSG00000025347
RAPGEF4	0.971403	1.08039	4389	159	139	Rapgef4	11.1801	10.7645	6677	1108	1398	ENSMPUG00000000854	ENSMUSG00000049044
HDHD2	33.2339	36.624	790	980	904	Hdhd2	44.9245	47.7486	6880	680	883	ENSMPUG00000000855	ENSMUSG00000025421
KATNAL2	1.65769	1.84766	1620	161	142	Katnal2	6.06108	5.61407	4061	397	456	ENSMPUG00000000857	ENSMUSG00000025420
BLOC1S1	116.419	118.104	465	1643	1447	Bloc1s1	127.957	138.239	1288	356	470	ENSMPUG00000000858	ENSMUSG00000090247
FAM170A	0	0	1372	0	0	Fam170a	0	0	1417	0	0	ENSMPUG00000000859	ENSMUSG00000035420
PIAS2	18.181	17.3887	2180	1407	1117	Pias2	14.6392	14.9746	3587	1199	1442	ENSMPUG00000000861	ENSMUSG00000025423
DPYSL2	164.537	162.105	5424	29200	24542	Dpysl2	6.07904	5.70118	4520	936	1051	ENSMPUG00000000862	ENSMUSG00000022048
PRR16	0.197508	0.248126	2289	16	12	Prr16	0.537421	0.725297	4183	49	79	ENSMPUG00000000864	ENSMUSG00000073565
ADRA1A	1.08255	0.689055	2100	82	45	Adra1a	0.639367	0.728081	8728	82	103	ENSMPUG00000000865	ENSMUSG00000045875
CDCA7	0.629493	0.590476	2066	47	42	Cdca7	3.53507	3.36926	3202	225	275	ENSMPUG00000000866	ENSMUSG00000055612
ST8SIA5	0.0275309	0.0968383	1239	1	3	St8sia5	0.366975	0.415023	5432	27	31	ENSMPUG00000000867	ENSMUSG00000025425
RDH5	13.7873	16.5385	2629	347	343	Rdh5	13.3773	15.4663	2809	235	277	ENSMPUG00000000869	ENSMUSG00000025350
CD63	455.547	513.526	792	11086	10629	Cd63	426.36	437.853	3682	13587	16771	ENSMPUG00000000870	ENSMUSG00000025351
STMN4	0.456757	0.403738	4459	89	65	Stmn4	0.971232	0.804723	1916	27	32	ENSMPUG00000000871	ENSMUSG00000022044
TRIM35	6.24984	7.03693	1482	373	364	Trim35	50.3815	52.4534	4618	5911	7412	ENSMPUG00000000873	ENSMUSG00000022043
MAGED1	80.8388	85.6084	4484	12458	11340	Maged1	120.838	123.651	4351	11488	13814	ENSMPUG00000000874	ENSMUSG00000025151
PTK2B	1.99723	2.28224	6707	454	435	Ptk2b	8.82432	8.21184	7398	1166	1310	ENSMPUG00000000875	ENSMUSG00000059456
CHRNA2	0	0	1966	0	0	Chrna2	0.0174165	0.0507691	3787	2	7	ENSMPUG00000000876	ENSMUSG00000022041
PCDH17	7.68186	8.67871	2196	601	587	Pcdh17	1.41822	1.45145	12991	535	661	ENSMPUG00000000877	ENSMUSG00000035566
GDF11	10.5862	10.5683	5485	1872	1592	Gdf11	24.3453	25.8099	4062	3236	4116	ENSMPUG00000000880	ENSMUSG00000025352
LOXHD1	0.00499161	0.00585296	6222	1	1	Loxhd1	0	0	8899	0	0	ENSMPUG00000000881	ENSMUSG00000032818
EPHX2	23.3394	23.5124	2049	1678	1454	Ephx2	15.5057	15.182	2484	1127	1330	ENSMPUG00000000882	ENSMUSG00000022040
SARNP	69.8554	77.3862	633	1690	1591	Sarnp	40.2256	40.7978	1360	1088	1258	ENSMPUG00000000885	ENSMUSG00000078427
LRRC7	2.96886	2.66488	4587	519	413	Lrrc7	0.0198155	0.0815347	9816	6	18	ENSMPUG00000000888	ENSMUSG00000028176
LRRC40	15.1753	13.4344	1892	1007	731	Lrrc40	9.87129	10.9149	4771	727	889	ENSMPUG00000000890	ENSMUSG00000063052
CCDC93	8.19708	8.88844	1959	786	703	Ccdc93	10.7173	10.7217	11445	2179	2734	ENSMPUG00000000891	ENSMUSG00000026339
SRSF11	32.7669	37.077	2047	2560	2442	Srsf11	50.0899	43.4663	8446	3153	3267	ENSMPUG00000000892	ENSMUSG00000055436
INSIG2	5.14139	4.15095	4006	661	467	Insig2	24.6665	20.9616	3473	1203	1372	ENSMPUG00000000893	ENSMUSG00000003721
ANKRD13C	17.9484	16.6445	3592	2394	1884	Ankrd13c	26.4072	27.3992	11511	2604	3205	ENSMPUG00000000895	ENSMUSG00000039988
EN1	0.161011	0.212384	1645	8	10	En1	0.155231	0.209154	2624	13	22	ENSMPUG00000000896	ENSMUSG00000058665
MARCO	0	0	1677	0	0	Marco	26.3383	28.9567	1925	1761	2299	ENSMPUG00000000897	ENSMUSG00000026390
CTH	3.56056	3.572	3267	381	330	Cth	11.176	12.082	2791	686	877	ENSMPUG00000000898	ENSMUSG00000028179
RNF165	0.0696388	0.0408243	1008	3	3	Rnf165	0.420255	0.411565	10149	75	103	ENSMPUG00000000899	ENSMUSG00000025427
CLU	443.445	465.314	1968	30118	27182	Clu	460.387	491.836	3437	25496	32748	ENSMPUG00000000903	ENSMUSG00000022037
FAM171A1	4.75785	5.02605	5742	893	801	Fam171a1	19.4909	20.6814	4442	2541	3262	ENSMPUG00000000904	ENSMUSG00000050530
SCARA3	1.69174	1.81381	6008	339	302	Scara3	17.5332	17.4555	3597	2090	2485	ENSMPUG00000000906	ENSMUSG00000034463
NMT2	21.4918	21.7935	1788	1317	1130	Nmt2	15.6697	16.2323	6556	1766	2119	ENSMPUG00000000907	ENSMUSG00000026643
CCDC25	29.6059	31.3033	627	830	713	Ccdc25	26.6064	25.5185	4897	1916	2189	ENSMPUG00000000908	ENSMUSG00000022035
ESCO2	1.06968	1.04522	6100	225	189	Esco2	1.31173	1.3644	6648	116	150	ENSMPUG00000000909	ENSMUSG00000022034
MEIG1	0.135768	0	583	2	0	Meig1	3.62623	3.73682	1102	63	77	ENSMPUG00000000910	ENSMUSG00000026650
ORMDL2	7.89899	8.79737	597	233	232	Ormdl2	19.6315	21.3466	1670	338	405	ENSMPUG00000000911	ENSMUSG00000025353
PTGER3	0.0587341	0.0688643	1170	2	3	Ptger3	0.210379	0.329555	5688	22	38	ENSMPUG00000000913	ENSMUSG00000040016
DCLRE1C	6.25912	6.48808	2145	517	452	Dclre1c	4.1997	3.84466	9316	384	394	ENSMPUG00000000914	ENSMUSG00000026648
PBK	9.04314	8.98457	972	398	342	Pbk	4.47256	4.08353	1791	221	237	ENSMPUG00000000915	ENSMUSG00000022033
ZRANB2	30.8912	31.2211	1176	1507	1222	Zranb2	50.1534	49.8496	6759	3381	3945	ENSMPUG00000000917	ENSMUSG00000028180
C1QL2	0	0	2203	0	0	C1ql2	0.0796187	0.0265747	2000	5	2	ENSMPUG00000000918	ENSMUSG00000036907
HAUS1	4.08551	3.8257	3348	552	440	Haus1	9.15848	9.26158	7167	239	269	ENSMPUG00000000919	ENSMUSG00000041840
SUV39H2	2.59539	2.22299	1786	165	129	Suv39h2	1.45764	1.24136	4410	111	112	ENSMPUG00000000920	ENSMUSG00000026646
NEGR1	21.3668	18.5519	963	660	484	Negr1	2.61036	2.69474	10506	371	460	ENSMPUG00000000921	ENSMUSG00000040037
HSPA14	17.7571	18.3999	1541	920	803	Hspa14	24.0694	27.4838	4057	1193	1569	ENSMPUG00000000926	ENSMUSG00000109865
JMJD4	6.1995	6.78023	3414	795	743	Jmjd4	5.17302	5.38309	7115	753	937	ENSMPUG00000000927	ENSMUSG00000036819
MMP19	16.1395	20.2318	1824	1036	1112	Mmp19	19.0473	20.0723	3533	1434	1844	ENSMPUG00000000928	ENSMUSG00000025355
SNAP47	8.29391	8.06271	1293	378	320	Snap47	92.8416	95.4974	2651	5426	6622	ENSMPUG00000000929	ENSMUSG00000009894
CDNF	0	0	3993	0	0	Cdnf	1.42104	1.49998	3111	105	135	ENSMPUG00000000930	ENSMUSG00000039496
PYM1	3.31218	3.69465	3245	368	353	Pym1	10.147	11.9624	1326	371	529	ENSMPUG00000000931	ENSMUSG00000064030
PRSS38	0	0	999	0	0	Prss38	0	0.0223436	1243	0	1	ENSMPUG00000000932	ENSMUSG00000049291
DGKA	9.09554	9.69834	3489	1195	1072	Dgka	4.98681	5.01762	4762	545	649	ENSMPUG00000000935	ENSMUSG00000025357
FRMD4A	10.5244	11.3077	6827	2428	2219	Frmd4a	6.62594	7.70734	23468	1142	1425	ENSMPUG00000000936	ENSMUSG00000026657
PMEL	0.281867	0.2139	1971	27	20	Pmel	0.576637	0.534174	2292	41	47	ENSMPUG00000000940	ENSMUSG00000025359
STEAP3	5.89236	5.89429	4348	816	697	Steap3	14.2594	14.9825	5715	1327	1667	ENSMPUG00000000941	ENSMUSG00000026389
BEND7	6.98224	7.6988	1158	346	348	Bend7	1.41683	1.48241	4194	123	158	ENSMPUG00000000942	ENSMUSG00000048186
CDK2	4.40238	4.38326	1005	200	166	Cdk2	7.71045	8.64289	6219	606	802	ENSMPUG00000000944	ENSMUSG00000025358
RAB5B	52.1512	51.947	732	1697	1475	Rab5b	48.08	50.2731	4201	3609	4578	ENSMPUG00000000946	ENSMUSG00000000711
WNT9A	1.65867	1.57855	5484	299	242	Wnt9a	16.2459	16.2889	3329	1758	2117	ENSMPUG00000000947	ENSMUSG00000000126
SEPHS1	10.8732	11.9072	2843	1122	1045	Sephs1	8.73657	10.3659	5925	967	1261	ENSMPUG00000000948	ENSMUSG00000026662
SCARA5	0.0198113	0	1669	2	3	Scara5	0.0975443	0.0745507	6093	12	12	ENSMPUG00000000953	ENSMUSG00000022032
CSMD3	0.483247	0.503345	11955	212	174	Csmd3	0.0132543	0.0362347	16882	4	18	ENSMPUG00000000954	ENSMUSG00000022311
TMEM37	0.385364	0.401611	845	13	11	Tmem37	24.0732	23.918	1311	971	1145	ENSMPUG00000000955	ENSMUSG00000050777
SCTR	0.0434738	0	2232	4	5	Sctr	0.24932	0.30366	2012	23	30	ENSMPUG00000000956	ENSMUSG00000026387
UCMA	0.478992	0	516	12	6	Ucma	3.71961	5.22009	884	83	102	ENSMPUG00000000957	ENSMUSG00000026668
CFAP221	0.783484	0.645549	3005	94	68	Cfap221	0.0551919	0.783351	2915	13	28	ENSMPUG00000000958	ENSMUSG00000036962
NUGGC	0.011532	0.0135217	2770	1	1	Nuggc	0.0366586	0.0407703	2836	5	5	ENSMPUG00000000959	ENSMUSG00000061356
WNT3A	0	0	3092	0	0	Wnt3a	0	0	2761	0	0	ENSMPUG00000000960	ENSMUSG00000009900
SUOX	11.1564	12.1005	1734	663	607	Suox	30.1826	31.2845	2497	2428	3022	ENSMPUG00000000961	ENSMUSG00000049858
ARF1	152.885	169.427	546	3225	3119	Arf1	168.799	170.436	2089	9170	11122	ENSMPUG00000000962	ENSMUSG00000048076
IKZF4	1.92864	1.66857	1758	134	107	Ikzf4	1.48501	1.41467	6461	197	231	ENSMPUG00000000964	ENSMUSG00000002578
PSTPIP2	1.86337	2.15525	1342	99	95	Pstpip2	0.716813	0.677017	2340	28	26	ENSMPUG00000000965	ENSMUSG00000025429
ELP3	11.7148	13.8655	1795	575	607	Elp3	19.8003	21.3381	3002	1960	2521	ENSMPUG00000000966	ENSMUSG00000022031
PTPN4	3.64003	3.70581	2798	314	290	Ptpn4	7.06083	8.31341	11321	1900	2295	ENSMPUG00000000967	ENSMUSG00000026384
EPG5	7.82838	7.91198	12279	3243	2793	Epg5	3.85081	3.66596	10039	549	627	ENSMPUG00000000970	ENSMUSG00000039840
PNOC	0	0	1126	0	0	Pnoc	0.0709965	0.0592901	2157	3	3	ENSMPUG00000000972	ENSMUSG00000045731
EPB41L5	6.02779	5.91558	2207	474	409	Epb41l5	5.29071	5.68359	14758	1125	1359	ENSMPUG00000000976	ENSMUSG00000026383
MCM10	0.780524	1.02008	7609	225	238	Mcm10	1.95745	1.44302	7692	187	206	ENSMPUG00000000978	ENSMUSG00000026669
FBXO16	0.829957	0.898943	4455	146	137	Fbxo16	2.17308	2.67867	3970	109	143	ENSMPUG00000000979	ENSMUSG00000034532
TRPS1	8.27377	9.20935	3466	1018	959	Trps1	7.10969	7.946	13380	1813	2248	ENSMPUG00000000980	ENSMUSG00000038679
FZD3	17.019	16.2327	2657	1519	1241	Fzd3	9.97717	10.4158	12804	4247	5328	ENSMPUG00000000981	ENSMUSG00000007989
EIF3H	107.292	117.523	1059	4373	4060	Eif3h	103.302	107.294	1612	4137	5102	ENSMPUG00000000982	ENSMUSG00000022312
RALB	13.4714	12.4571	4814	2085	1641	Ralb	18.4623	19.0116	4930	1388	1686	ENSMPUG00000000983	ENSMUSG00000004451
OPTN	35.4064	40.5142	2200	3055	3010	Optn	7.98697	8.04539	3753	682	813	ENSMPUG00000000984	ENSMUSG00000026672
SIGLEC15	0	0	882	0	0	Siglec15	0.0290128	0.0242426	1156	0	0	ENSMPUG00000000985	ENSMUSG00000091055
GLI2	0.821026	0.803573	4613	132	106	Gli2	2.60124	3.06737	6869	566	741	ENSMPUG00000000986	ENSMUSG00000048402
UTP23	6.39801	6.41332	4262	880	745	Utp23	6.3797	6.88221	2992	299	385	ENSMPUG00000000987	ENSMUSG00000022313
RAD21	64.2867	60.1749	3739	8037	6425	Rad21	27.8843	27.8592	4232	3742	4463	ENSMPUG00000000988	ENSMUSG00000022314
SLC14A1	6.54692	6.29921	4015	898	751	Slc14a1	12.1374	14.9666	3995	410	557	ENSMPUG00000000989	ENSMUSG00000059336
SLC30A8	0.0144225	0	2242	3	0	Slc30a8	0	0	1971	0	0	ENSMPUG00000000990	ENSMUSG00000022315
ERBB3	18.4267	21.1293	4020	2617	2576	Erbb3	0.31881	0.324774	6016	64	89	ENSMPUG00000000991	ENSMUSG00000018166
MED30	5.6342	5.56291	1160	191	164	Med30	8.31922	8.58292	1185	252	303	ENSMPUG00000000992	ENSMUSG00000038622
EXT1	24.2269	26.3764	2241	1900	1786	Ext1	36.6779	37.9391	8077	3677	4572	ENSMPUG00000000994	ENSMUSG00000061731
EXTL3	13.5628	13.6914	3341	1529	1327	Extl3	36.4844	41.1314	6063	6121	7852	ENSMPUG00000000995	ENSMUSG00000021978
INTS9	6.04141	5.99687	1971	493	426	Ints9	6.4374	7.62331	6814	568	804	ENSMPUG00000000997	ENSMUSG00000021975
MRPL39	4.81274	4.44789	5798	1064	871	Mrpl39	17.2529	19.074	2533	1322	1691	ENSMPUG00000000998	ENSMUSG00000022889
JAM2	28.1655	27.8305	897	875	749	Jam2	57.7603	59.7456	6045	6478	7975	ENSMPUG00000001000	ENSMUSG00000053062
SLC14A2	0.00741822	0	4231	1	0	Slc14a2	0.200038	0.43383	5171	17	32	ENSMPUG00000001002	ENSMUSG00000024552
GABPA	10.2297	10.2449	5021	1707	1471	Gabpa	26.0698	27.3356	5687	2519	3003	ENSMPUG00000001003	ENSMUSG00000008976
MRPL55	36.8373	42.3087	381	641	568	Mrpl55	21.3808	20.8505	1027	548	626	ENSMPUG00000001004	ENSMUSG00000036860
APP	164.623	159.11	6178	36075	29959	App	312.393	317.704	12996	33009	40221	ENSMPUG00000001005	ENSMUSG00000022892
SETBP1	2.16353	1.88218	4924	343	253	Setbp1	3.55704	3.24966	9953	1162	1278	ENSMPUG00000001006	ENSMUSG00000024548
CYYR1	0	0	951	0	1	Cyyr1	0.66823	0.604637	8894	109	110	ENSMPUG00000001009	ENSMUSG00000041134
UBE2V2	51.852	48.0137	438	900	689	Ube2v2	21.8312	23.6626	7132	479	537	ENSMPUG00000001010	ENSMUSG00000022674
GUK1	108.557	116.94	663	2626	2473	Guk1	45.6755	48.1701	1835	1570	1943	ENSMPUG00000001011	ENSMUSG00000020444
SYT4	0.0907004	0.0987546	4825	14	13	Syt4	0.269178	0.211222	3892	28	24	ENSMPUG00000001012	ENSMUSG00000024261
ADAMTS1	9.38671	8.81412	5709	1764	1391	Adamts1	40.5489	40.3343	5302	6136	7398	ENSMPUG00000001013	ENSMUSG00000022893
RIT2	0.158975	0.335507	1091	6	9	Rit2	0.248725	0.177933	4496	14	11	ENSMPUG00000001015	ENSMUSG00000057455
MCM4	5.71996	6.04258	2924	585	528	Mcm4	9.76413	9.73256	3589	1186	1381	ENSMPUG00000001016	ENSMUSG00000022673
PIK3C3	11.7708	11.0279	2794	1200	999	Pik3c3	9.92921	9.39135	4466	1078	1220	ENSMPUG00000001018	ENSMUSG00000033628
PRKDC	5.13779	4.98611	12796	2246	1868	Prkdc	2.11565	2.26653	13187	920	1161	ENSMPUG00000001020	ENSMUSG00000022672
CAMK1D	12.7166	12.8197	1158	492	436	Camk1d	7.67226	7.58637	7427	1709	1974	ENSMPUG00000001021	ENSMUSG00000039145
SAMD12	0.404842	0.553771	1036	19	20	Samd12	2.89823	2.43304	9283	550	675	ENSMPUG00000001022	ENSMUSG00000058656
TNFRSF11B	7.81072	8.278	1633	463	411	Tnfrsf11b	10.5974	10.959	2818	994	1212	ENSMPUG00000001026	ENSMUSG00000063727
CELF4	0.410663	0.462251	1985	46	35	Celf4	2.05248	1.91254	8583	189	271	ENSMPUG00000001027	ENSMUSG00000024268
COLEC10	0.0141358	0.00828748	4434	2	2	Colec10	0.020048	0.0222835	4587	3	4	ENSMPUG00000001028	ENSMUSG00000038591
N6AMT1	3.6364	4.02648	737	120	105	N6amt1	10.0678	11.1595	6135	608	799	ENSMPUG00000001030	ENSMUSG00000044442
MAL2	2.09506	1.59963	5124	355	232	Mal2	1.91152	1.91121	2950	183	217	ENSMPUG00000001031	ENSMUSG00000024479
LTN1	7.74626	6.96436	8215	2151	1662	Ltn1	9.99729	9.6715	7844	2281	2683	ENSMPUG00000001032	ENSMUSG00000052299
CCN3	15.2842	13.6733	4278	2105	1602	Ccn3	12.1072	11.4621	2869	1117	1266	ENSMPUG00000001033	ENSMUSG00000037362
ENPP2	0.476745	0.384318	4214	76	56	Enpp2	2.53325	2.81967	5779	251	341	ENSMPUG00000001034	ENSMUSG00000022425
IBA57	6.09745	6.1756	1416	348	328	Iba57	2.06362	2.00613	4885	264	307	ENSMPUG00000001035	ENSMUSG00000049287
TFCP2L1	0	0	3815	0	0	Tfcp2l1	10.7828	11.4118	9438	3170	4122	ENSMPUG00000001036	ENSMUSG00000026380
RWDD2B	3.48424	3.34704	5812	809	655	Rwdd2b	3.78654	3.8335	3917	252	296	ENSMPUG00000001037	ENSMUSG00000041079
USP16	15.3937	14.3916	3315	1777	1429	Usp16	19.6592	19.8895	9454	1349	1551	ENSMPUG00000001038	ENSMUSG00000025616
TAF2	12.9696	12.3732	4434	2051	1687	Taf2	11.3208	11.7245	6878	1829	2166	ENSMPUG00000001041	ENSMUSG00000037343
CLASP1	38.1183	38.4131	7787	9795	8493	Clasp1	18.3172	18.3271	21844	3688	4512	ENSMPUG00000001042	ENSMUSG00000064302
EGLN3	6.9437	6.49935	3172	709	561	Egln3	9.57404	10.232	2662	832	1066	ENSMPUG00000001043	ENSMUSG00000035105
CCT8	77.465	78.9342	3064	8983	7880	Cct8	109.335	111.998	3088	6962	8630	ENSMPUG00000001044	ENSMUSG00000025613
NPAS3	4.14281	3.41367	6303	852	600	Npas3	5.70709	7.89718	6007	948	1230	ENSMPUG00000001045	ENSMUSG00000021010
CDC123	17.6291	17.3072	4001	2523	2144	Cdc123	60.1768	60.2114	3463	1770	2145	ENSMPUG00000001047	ENSMUSG00000039128
DSCC1	0.970192	0.476184	1482	64	37	Dscc1	0.686289	0.577428	4429	33	37	ENSMPUG00000001049	ENSMUSG00000022422
AKAP6	22.2302	23.0081	7247	5388	4764	Akap6	4.5127	4.86812	14848	1633	1955	ENSMPUG00000001051	ENSMUSG00000061603
NIFK	39.4457	37.8333	3690	4835	3981	Nifk	18.4491	18.5187	1965	1008	1265	ENSMPUG00000001052	ENSMUSG00000026377
BACH1	5.60013	5.56736	6803	1233	1043	Bach1	5.97118	5.94208	6179	1126	1371	ENSMPUG00000001053	ENSMUSG00000025612
NUDT5	18.1379	19.4368	2179	1616	1496	Nudt5	19.1783	18.2389	6484	988	1053	ENSMPUG00000001054	ENSMUSG00000025817
GRIK1	0.0495696	0.0813714	3200	6	9	Grik1	0.0173967	0.0217557	6721	2	3	ENSMPUG00000001055	ENSMUSG00000022935
TSN	32.3344	33.4524	687	789	682	Tsn	69.9256	73.7673	9046	3995	4859	ENSMPUG00000001056	ENSMUSG00000026374
ARHGAP5	58.4021	50.9287	4743	9466	6987	Arhgap5	36.138	36.1599	10887	5492	6728	ENSMPUG00000001057	ENSMUSG00000035133
SEC61A2	4.96684	5.71267	1420	312	268	Sec61a2	12.9746	12.0862	4572	609	694	ENSMPUG00000001058	ENSMUSG00000025816
DHTKD1	2.53849	2.49091	2960	264	227	Dhtkd1	1.67928	1.92573	6333	209	265	ENSMPUG00000001060	ENSMUSG00000025815
NUBPL	5.11319	4.53569	3552	624	462	Nubpl	3.19381	3.04036	4954	257	328	ENSMPUG00000001061	ENSMUSG00000035142
TIAM1	2.76886	2.72161	7531	739	617	Tiam1	2.5219	2.65906	10048	472	594	ENSMPUG00000001062	ENSMUSG00000002489
UPF2	9.99057	10.4261	5845	1832	1676	Upf2	9.7531	8.80536	5474	1489	1728	ENSMPUG00000001064	ENSMUSG00000043241
DTD2	19.133	19.458	507	308	288	Dtd2	9.40802	8.91271	3108	486	570	ENSMPUG00000001065	ENSMUSG00000020956
HEATR5A	7.71496	6.90706	11093	2917	2254	Heatr5a	7.44217	7.60438	20676	1976	2362	ENSMPUG00000001067	ENSMUSG00000035181
SOD1	252.836	269.889	462	4145	3709	Sod1	281.633	290.177	3970	5153	6353	ENSMPUG00000001069	ENSMUSG00000022982
HMBOX1	8.72731	8.41368	1702	572	470	Hmbox1	18.6189	17.5109	9681	1755	2044	ENSMPUG00000001070	ENSMUSG00000021972
PROSER2	0.142618	0.140822	4183	21	19	Proser2	0.107838	0.262659	9563	11	32	ENSMPUG00000001072	ENSMUSG00000045319
DEPTOR	0.0643101	0.0879738	2970	9	8	Deptor	0.437988	0.518754	8874	120	158	ENSMPUG00000001074	ENSMUSG00000022419
COL14A1	0.148077	0.173629	8958	47	45	Col14a1	1.10968	1.21603	7013	210	235	ENSMPUG00000001076	ENSMUSG00000022371
SCAF4	6.12108	6.39408	3456	830	756	Scaf4	8.15859	8.34117	5546	962	1148	ENSMPUG00000001078	ENSMUSG00000022983
MRPL13	64.8016	70.4244	537	1351	1259	Mrpl13	56.6424	58.0658	7936	1657	2088	ENSMPUG00000001080	ENSMUSG00000022370
TRIM11	2.77875	2.92896	6302	620	554	Trim11	12.1937	11.5419	3580	1142	1269	ENSMPUG00000001081	ENSMUSG00000020455
PUDP	11.4931	11.5693	2200	870	750	Pudp	0	0	1592	0	0	ENSMPUG00000001087	ENSMUSG00000048875
TRIML1	0	0	2280	0	0	Triml1	0	0	2792	0	0	ENSMPUG00000001089	ENSMUSG00000031651
TPGS2	6.78429	7.01356	1823	456	398	Tpgs2	8.66387	8.94309	6840	1236	1548	ENSMPUG00000001097	ENSMUSG00000024269
MTBP	1.37201	1.30097	2682	156	123	Mtbp	3.88042	3.54933	5481	272	317	ENSMPUG00000001098	ENSMUSG00000022369
ACSS1	8.00616	8.23654	6727	1802	1572	Acss1	13.7311	15.3352	4128	1655	2182	ENSMPUG00000001109	ENSMUSG00000027452
FHOD3	4.22488	4.24621	6025	901	780	Fhod3	1.4277	1.3994	7251	238	280	ENSMPUG00000001110	ENSMUSG00000034295
APMAP	24.8221	25.1881	4860	3930	3406	Apmap	25.2577	26.6034	2428	1769	2208	ENSMPUG00000001112	ENSMUSG00000033096
HUNK	6.53724	6.84256	6219	1334	1183	Hunk	2.93702	2.95296	8402	513	617	ENSMPUG00000001113	ENSMUSG00000053414
CST7	0.0392205	0.0229939	3234	4	2	Cst7	0.869234	0.872107	986	25	32	ENSMPUG00000001114	ENSMUSG00000068129
SYNDIG1	0	0	1430	0	0	Syndig1	22.2551	23.6375	2463	1252	1556	ENSMPUG00000001115	ENSMUSG00000074736
MIS18A	1.34577	1.40539	4470	200	174	Mis18a	4.17781	4.27912	2863	179	223	ENSMPUG00000001117	ENSMUSG00000022978
SNTB1	0.483807	0.667357	1203	15	19	Sntb1	1.79121	2.15833	5324	289	378	ENSMPUG00000001118	ENSMUSG00000060429
CST3	231.566	239.304	1209	6613	5780	Cst3	3723.06	4059.97	1266	96665	125600	ENSMPUG00000001122	ENSMUSG00000027447
URB1	3.23445	3.12807	6898	809	671	Urb1	1.78157	1.39837	8190	426	453	ENSMPUG00000001123	ENSMUSG00000039929
HAS2	0.977367	0.757184	3617	117	80	Has2	0.841239	0.816195	4237	102	124	ENSMPUG00000001124	ENSMUSG00000022367
ELP2	17.951	18.2975	2499	1684	1470	Elp2	32.6138	31.863	6276	2682	3271	ENSMPUG00000001125	ENSMUSG00000024271
SLC39A6	27.7794	29.7523	2220	2127	1917	Slc39a6	24.7633	24.1615	4073	2817	3413	ENSMPUG00000001131	ENSMUSG00000024270
DERL1	17.0703	16.6298	4308	2304	1940	Derl1	33.5819	34.8223	3328	3441	4297	ENSMPUG00000001132	ENSMUSG00000022365
RPRD1A	11.1538	10.7693	5319	1952	1597	Rprd1a	13.7143	13.5061	6468	1156	1353	ENSMPUG00000001133	ENSMUSG00000040446
TBC1D31	3.48599	3.51492	6028	628	549	Tbc1d31	6.84258	6.15299	6366	654	719	ENSMPUG00000001135	ENSMUSG00000022364
GALNT1	44.2827	46.1925	1839	2691	2391	Galnt1	67.1364	62.2196	5519	5660	7034	ENSMPUG00000001141	ENSMUSG00000000420
FAM83A	0.0533072	0.0625054	4125	10	9	Fam83a	0.0108454	0.00904496	3171	0	0	ENSMPUG00000001142	ENSMUSG00000051225
CST8	0	0	768	0	0	Cst8	0	0	853	0	0	ENSMPUG00000001143	ENSMUSG00000027442
INO80C	4.62338	5.33834	1430	269	278	Ino80c	11.8143	12.0294	2828	956	1180	ENSMPUG00000001144	ENSMUSG00000047989
ATAD2	5.47257	5.99716	4549	910	859	Atad2	5.02863	5.10061	16023	541	631	ENSMPUG00000001145	ENSMUSG00000022360
CEBPD	13.152	13.2337	834	2	4	Cebpd	28.83	32.6666	3746	3415	4629	ENSMPUG00000001146	ENSMUSG00000071637
EVA1C	9.47387	9.79821	2066	649	567	Eva1c	3.09432	3.29817	3806	142	185	ENSMPUG00000001147	ENSMUSG00000039903
WDYHV1	4.52252	4.06299	1170	232	194	Wdyhv1	11.4516	10.9147	2625	156	222	ENSMPUG00000001150	ENSMUSG00000022359
SYNJ1	7.99058	7.29155	7679	2240	1762	Synj1	18.4331	17.6717	8085	2028	2300	ENSMPUG00000001153	ENSMUSG00000022973
CST11	0	0	414	0	0	Cst11	0	0	615	0	0	ENSMPUG00000001154	ENSMUSG00000036958
NAPB	2.16189	1.92209	3972	299	231	Napb	1.82694	1.78824	7051	268	311	ENSMPUG00000001158	ENSMUSG00000027438
GZF1	3.44436	3.42989	4290	487	409	Gzf1	10.1893	10.6356	4472	1401	1786	ENSMPUG00000001160	ENSMUSG00000027439
ZC3H12B	0.632625	0.638045	7003	157	131	Zc3h12b	2.47674	2.56258	8032	327	404	ENSMPUG00000001162	ENSMUSG00000035045
CD93	0.0403199	0	2396	3	0	Cd93	2.04278	1.79354	6677	451	475	ENSMPUG00000001163	ENSMUSG00000027435
LAS1L	11.2018	11.4881	4852	2118	1883	Las1l	21.3536	21.3272	8143	1838	2167	ENSMPUG00000001165	ENSMUSG00000057421
FOXA2	0	0	3294	0	0	Foxa2	0	0	2370	0	0	ENSMPUG00000001166	ENSMUSG00000037025
MSN	62.8566	71.0979	2195	4494	4363	Msn	216.296	218.739	6327	27100	32895	ENSMPUG00000001169	ENSMUSG00000031207
NYAP2	0.0359752	0.0281215	2669	3	2	Nyap2	0.00404107	0.00758183	12508	1	2	ENSMPUG00000001171	ENSMUSG00000054976
FBXO32	2.13316	2.17792	2927	273	240	Fbxo32	3.80697	4.02615	6976	112	164	ENSMPUG00000001173	ENSMUSG00000022358
VSIG4	0.148258	0.144859	1365	7	7	Vsig4	0.365863	0.420077	1484	16	24	ENSMPUG00000001174	ENSMUSG00000044206
ZSCAN30	7.15147	6.94452	1582	408	337	Zscan30	1.37111	1.28252	2474	84	92	ENSMPUG00000001177	ENSMUSG00000024274
IRS1	6.92454	7.27415	4308	1014	898	Irs1	7.66943	7.27724	9144	1614	1833	ENSMPUG00000001178	ENSMUSG00000055980
KLHL38	0.00436924	0.025616	7089	3	5	Klhl38	0.0522654	0.0334557	2212	0	0	ENSMPUG00000001179	ENSMUSG00000022357
RHBDD1	16.1731	16.3144	1225	675	601	Rhbdd1	13.0881	14.104	6966	1534	1990	ENSMPUG00000001180	ENSMUSG00000026142
COL4A4	1.56836	1.43899	6993	438	355	Col4a4	0.893071	1.01995	10612	314	446	ENSMPUG00000001183	ENSMUSG00000067158
ANXA13	9.36367	9.64486	2298	657	587	Anxa13	0	0	1596	0	0	ENSMPUG00000001184	ENSMUSG00000055114
MAPRE2	29.9993	29.9472	4588	4672	3994	Mapre2	24.1948	25.1016	10202	2307	2839	ENSMPUG00000001185	ENSMUSG00000024277
TRIM41	11.6883	11.9586	1890	862	759	Trim41	17.2665	19.314	3511	1610	1904	ENSMPUG00000001186	ENSMUSG00000040365
PAX1	0	0	1467	0	0	Pax1	0.0118506	0	4492	1	0	ENSMPUG00000001187	ENSMUSG00000037034
FAM91A1	29.4491	27.5334	2727	2769	2185	Fam91a1	18.93	18.835	6627	1479	1804	ENSMPUG00000001188	ENSMUSG00000037119
FER1L6	0.00595889	0	5234	1	0	Fer1l6	0.0551019	0.0642247	8053	7	11	ENSMPUG00000001190	ENSMUSG00000037106
ASMT	0	0	1038	1	0	Asmt	0	0.0468822	1191	4	3	ENSMPUG00000001193	ENSMUSG00000093806
CHM	1.24336	1.29055	1626	79	69	Chm	18.0865	18.0782	6780	2215	2764	ENSMPUG00000001194	ENSMUSG00000025531
NKX2-2	10.8382	11.6173	2193	759	689	Nkx2-2	0.691656	0.807599	2875	34	37	ENSMPUG00000001196	ENSMUSG00000027434
CDSN	0	0.0194285	1969	0	2	Cdsn	0.432452	0.487423	2678	39	54	ENSMPUG00000001197	ENSMUSG00000039518
XRN2	19.0577	19.6075	4376	3040	2672	Xrn2	23.6572	23.7789	3981	2708	3263	ENSMPUG00000001198	ENSMUSG00000027433
CCHCR1	3.70073	4.17447	3382	600	551	Cchcr1	4.82246	4.02514	5508	383	405	ENSMPUG00000001199	ENSMUSG00000040312
TCF19	1.38978	1.6421	3033	148	144	Tcf19	10.4073	8.64725	1782	494	525	ENSMPUG00000001200	ENSMUSG00000050410
KIZ	5.8436	6.70104	2852	592	562	Kiz	10.1342	9.9197	2278	711	826	ENSMPUG00000001201	ENSMUSG00000074749
DTNA	21.3097	20.008	5509	4786	3977	Dtna	48.4354	52.543	16930	7588	9680	ENSMPUG00000001203	ENSMUSG00000024302
NOL4	0.680503	0.463909	3975	93	56	Nol4	1.0255	1.57086	5692	96	149	ENSMPUG00000001205	ENSMUSG00000041923
ASXL3	0.16249	0.131185	11541	65	44	Asxl3	0.086569	0.0884648	15691	33	39	ENSMPUG00000001206	ENSMUSG00000045215
RALGAPA2	10.2572	10.3256	9368	3176	2722	Ralgapa2	2.74882	2.54026	18811	779	899	ENSMPUG00000001210	ENSMUSG00000037110
TRIM7	0.356415	0.320403	5250	64	48	Trim7	4.54341	3.63384	7597	81	98	ENSMPUG00000001212	ENSMUSG00000040350
BTNL9	0.0412616	0.0544294	6026	8	9	Btnl9	0.0115829	0.0136578	6054	3	2	ENSMPUG00000001213	ENSMUSG00000040283
ZFP62	5.4858	5.43068	3763	755	619	Zfp62	10.5299	9.2873	6060	1197	1254	ENSMPUG00000001214	ENSMUSG00000046311
MGAT1	5.09326	5.04516	4824	978	871	Mgat1	32.775	33.3996	4733	2738	3366	ENSMPUG00000001215	ENSMUSG00000020346
INSM1	1.64023	1.81003	1395	73	73	Insm1	0.0200552	0.033449	3100	2	4	ENSMPUG00000001216	ENSMUSG00000068154
WASF3	13.913	12.5939	4469	2144	1665	Wasf3	19.6857	21.5748	5366	2011	2641	ENSMPUG00000001217	ENSMUSG00000029636
CFAP61	0.529566	0.486441	6188	118	92	Cfap61	0.963145	0.650682	10606	99	93	ENSMPUG00000001219	ENSMUSG00000037143
CDK8	6.79372	6.97685	3485	856	742	Cdk8	12.7648	12.3732	9832	1102	1317	ENSMPUG00000001222	ENSMUSG00000029635
PAXBP1	5.70851	5.54106	4803	1032	885	Paxbp1	17.0419	14.612	5508	1193	1226	ENSMPUG00000001224	ENSMUSG00000022974
RNF6	9.32014	9.84943	2150	713	636	Rnf6	22.8224	23.3263	4022	2141	2574	ENSMPUG00000001225	ENSMUSG00000029634
CRNKL1	10.1271	9.32873	4466	1458	1129	Crnkl1	10.7031	10.7842	3844	1223	1499	ENSMPUG00000001226	ENSMUSG00000001767
OLIG2	4.92073	5.18498	1537	229	206	Olig2	9.61651	9.80165	2530	806	977	ENSMPUG00000001227	ENSMUSG00000039830
NAA20	24.634	23.7512	2110	1720	1441	Naa20	34.3937	34.3593	3705	1079	1296	ENSMPUG00000001228	ENSMUSG00000002728
RIN2	2.6209	2.74804	8134	722	654	Rin2	16.4109	16.5768	11271	2278	2867	ENSMPUG00000001230	ENSMUSG00000001768
SLC24A3	0.284108	0.367298	4306	39	43	Slc24a3	4.21846	3.91273	4564	443	533	ENSMPUG00000001234	ENSMUSG00000063873
SMIM26	41.1122	41.2768	686	775	662	Smim26	25.3614	26.5242	471	303	388	ENSMPUG00000001239	ENSMUSG00000074754
SEC23B	31.961	32.3751	3453	3817	3303	Sec23b	31.0145	31.5903	6302	2317	2871	ENSMPUG00000001242	ENSMUSG00000027429
SH3BP5L	10.9792	9.91184	1591	628	498	Sh3bp5l	11.1821	12.2724	6352	1044	1298	ENSMPUG00000001243	ENSMUSG00000013646
RBBP9	8.54225	8.29413	3404	991	827	Rbbp9	18.9919	20.8866	2362	1301	1707	ENSMPUG00000001244	ENSMUSG00000027428
IL10RB	16.5856	18.6516	1077	635	614	Il10rb	26.5303	26.8447	3808	940	1152	ENSMPUG00000001247	ENSMUSG00000022969
TRIM27	30.3103	33.1117	1647	1708	1598	Trim27	14.5929	15.9859	5500	726	954	ENSMPUG00000001248	ENSMUSG00000021326
CRLF2	0	0.0454793	1702	0	2	Crlf2	9.3935	8.55192	1495	430	478	ENSMPUG00000001250	ENSMUSG00000033467
DMAC1	4.62333	4.56882	4190	623	526	Dmac1	40.0259	40.0376	741	845	1002	ENSMPUG00000001255	ENSMUSG00000028398
KDM4C	1.97514	2.1406	7042	497	458	Kdm4c	6.47356	6.55082	5823	919	1100	ENSMPUG00000001258	ENSMUSG00000028397
GLDC	31.8184	33.1211	4036	4271	3776	Gldc	19.9359	21.698	6091	2679	3485	ENSMPUG00000001263	ENSMUSG00000024827
IFNAR1	27.5862	28.468	1826	1766	1516	Ifnar1	20.1148	20.6399	5940	2376	2947	ENSMPUG00000001265	ENSMUSG00000022967
GPX6	0	0	459	1	1	Gpx6	0	0	1368	0	0	ENSMPUG00000001266	ENSMUSG00000004341
IFNGR2	22.751	23.2813	5654	4271	3740	Ifngr2	20.3815	20.3463	3767	1323	1604	ENSMPUG00000001269	ENSMUSG00000022965
TMEM65	6.03904	4.74062	714	177	124	Tmem65	34.7775	35.587	6306	4402	5378	ENSMPUG00000001274	ENSMUSG00000062373
ZSCAN12	5.35779	5.88679	2553	515	457	Zscan12	2.82976	2.69521	5003	234	278	ENSMPUG00000001275	ENSMUSG00000036721
RNF139	13.9936	11.8306	3031	1330	963	Rnf139	11.9941	12.1454	5110	1218	1495	ENSMPUG00000001276	ENSMUSG00000037075
TATDN1	18.3036	18.4488	951	670	584	Tatdn1	17.5134	16.7476	7483	542	629	ENSMPUG00000001278	ENSMUSG00000050891
PGBD1	7.29873	7.62095	2445	635	560	Pgbd1	1.16066	1.12265	3637	91	117	ENSMPUG00000001279	ENSMUSG00000055313
ESYT1	7.62448	8.0223	5220	1397	1246	Esyt1	15.8642	14.3509	7267	1878	2118	ENSMPUG00000001281	ENSMUSG00000025366
DZANK1	2.87632	2.97967	6209	658	564	Dzank1	1.77823	1.604	8262	426	459	ENSMPUG00000001282	ENSMUSG00000037259
TMEM50B	7.56383	7.82348	5076	1303	1160	Tmem50b	25.9396	26.3881	2446	2005	2452	ENSMPUG00000001283	ENSMUSG00000022964
GART	23.2784	23.1867	5033	4112	3508	Gart	18.7242	19.5201	5144	1540	2012	ENSMPUG00000001284	ENSMUSG00000022962
MYL6B	12.0196	12.7564	962	417	354	Myl6b	7.21631	6.75589	1847	253	279	ENSMPUG00000001286	ENSMUSG00000039824
ZSCAN26	2.86297	2.78667	5070	488	402	Zscan26	8.10812	7.77999	4366	806	936	ENSMPUG00000001288	ENSMUSG00000022228
SON	48.4472	50.3791	7398	11782	10499	Son	106.702	90.7281	14907	16714	18249	ENSMPUG00000001290	ENSMUSG00000022961
SMARCC2	21.0525	23.5167	3459	2819	2643	Smarcc2	28.0399	27.3678	5552	4000	4661	ENSMPUG00000001291	ENSMUSG00000025369
KAT14	18.6033	19.689	2844	1844	1677	Kat14	9.23578	10.109	4699	913	1140	ENSMPUG00000001292	ENSMUSG00000027425
NKAPL	0.720123	0.914685	1137	41	44	Nkapl	0.469032	0.652734	1463	21	36	ENSMPUG00000001293	ENSMUSG00000059395
DONSON	16.4804	16.8415	1413	831	720	Donson	4.04701	3.92392	3130	298	320	ENSMPUG00000001294	ENSMUSG00000022960
OVOL2	0	0	1496	0	1	Ovol2	0	0	2113	0	0	ENSMPUG00000001295	ENSMUSG00000037279
RNF41	8.93166	9.26635	5214	1629	1406	Rnf41	20.5431	20.8183	4457	1686	2040	ENSMPUG00000001296	ENSMUSG00000025373
MGME1	3.39572	2.97835	2408	275	205	Mgme1	2.46321	2.35884	3348	189	210	ENSMPUG00000001299	ENSMUSG00000027424
SNX5	38.5418	36.7551	3488	4464	3639	Snx5	46.7372	49.9236	4177	3895	4946	ENSMPUG00000001302	ENSMUSG00000027423
NDUFB9	37.7696	42.3579	1005	1341	1310	Ndufb9	128.918	131.183	1031	1447	1772	ENSMPUG00000001303	ENSMUSG00000022354
BANF2	0	0	483	1	0	Banf2	0	0	571	0	0	ENSMPUG00000001304	ENSMUSG00000037307
RRBP1	25.0009	26.9023	4602	4124	3814	Rrbp1	69.009	66.6096	8786	9881	11142	ENSMPUG00000001305	ENSMUSG00000027422
ZKSCAN4	3.62957	3.70203	6246	708	621	Zkscan4	2.36047	2.46969	2400	128	168	ENSMPUG00000001306	ENSMUSG00000054931
SLC39A5	0.10171	0.0477021	1629	9	5	Slc39a5	0	0	2225	10	24	ENSMPUG00000001307	ENSMUSG00000039878
ZKSCAN8	6.82517	7.4995	2330	572	522	Zkscan8	4.57429	4.49619	8902	1233	1395	ENSMPUG00000001308	ENSMUSG00000063894
CRYZL1	9.42736	8.87307	2994	1054	847	Cryzl1	28.7573	27.1614	4529	1009	1172	ENSMPUG00000001310	ENSMUSG00000058240
ITSN1	14.373	14.4994	3526	1734	1484	Itsn1	35.9361	35.5343	23425	5595	6866	ENSMPUG00000001311	ENSMUSG00000022957
MTSS1	14.0078	12.723	3571	2040	1592	Mtss1	21.4435	21.7187	11345	2410	2874	ENSMPUG00000001312	ENSMUSG00000022353
ANKRD52	6.26149	6.43435	3629	857	768	Ankrd52	12.3432	12.1709	8401	2544	2956	ENSMPUG00000001316	ENSMUSG00000014498
SQLE	50.021	46.2411	2650	4924	3866	Sqle	39.7521	40.7394	5546	3613	4413	ENSMPUG00000001318	ENSMUSG00000022351
WASHC5	31.9498	33.2242	4300	4936	4332	Washc5	24.2896	24.6085	4244	3474	4225	ENSMPUG00000001320	ENSMUSG00000022350
COQ10A	3.42118	3.48929	1432	192	157	Coq10a	13.0582	13.0648	2573	533	649	ENSMPUG00000001321	ENSMUSG00000039914
CS	86.3733	94.1063	1413	4836	4518	Cs	107.733	111.387	5779	10330	12806	ENSMPUG00000001323	ENSMUSG00000005683
NSMCE2	5.98319	6.65773	3172	659	630	Nsmce2	19.0051	19.5302	3310	703	909	ENSMPUG00000001324	ENSMUSG00000059586
TRIB1	2.30179	2.79826	4082	299	312	Trib1	11.5062	12.3051	6248	1623	2076	ENSMPUG00000001325	ENSMUSG00000032501
LRATD2	16.1921	18.3227	1614	939	887	Lratd2	6.95272	7.57379	5926	836	1092	ENSMPUG00000001326	ENSMUSG00000072568
MYC	6.79382	6.4043	3078	712	564	Myc	8.72773	8.77627	2717	488	634	ENSMPUG00000001327	ENSMUSG00000022346
MRPS6	19.5996	18.5634	4034	2552	2046	Mrps6	165.274	179.303	1533	2614	3387	ENSMPUG00000001330	ENSMUSG00000039680
PRMT2	21.7336	22.6241	3387	2694	2415	Prmt2	21.4108	23.5679	3381	1326	1732	ENSMPUG00000001331	ENSMUSG00000020230
S100B	247.421	243.756	279	2699	2294	S100b	57.3464	63.0751	1484	2636	3488	ENSMPUG00000001336	ENSMUSG00000033208
RCAN1	26.6571	27.9855	1078	1439	1303	Rcan1	22.6806	24.2532	3085	1606	2066	ENSMPUG00000001337	ENSMUSG00000022951
CLIC6	0.0195023	0.00762251	4809	3	1	Clic6	0.0164187	0.0136893	3914	2	2	ENSMPUG00000001338	ENSMUSG00000022949
DIP2A	6.22741	6.29322	6951	1640	1395	Dip2a	8.62227	8.7016	8215	1862	2220	ENSMPUG00000001339	ENSMUSG00000020231
RUNX1	1.75899	1.66369	6388	375	307	Runx1	2.23259	2.08892	12025	353	397	ENSMPUG00000001340	ENSMUSG00000022952
PCNT	3.08685	3.19326	11710	1310	1173	Pcnt	3.33353	3.52738	12154	780	885	ENSMPUG00000001345	ENSMUSG00000001151
SH2D1A	0.0105766	0.0124014	3008	1	1	Sh2d1a	2.0101e-201	0	5505	0	0	ENSMPUG00000001348	ENSMUSG00000005696
STAG2	14.6476	13.0337	6862	3697	2790	Stag2	22.2644	21.9081	8273	3583	4158	ENSMPUG00000001349	ENSMUSG00000025862
MCM3AP	15.5657	16.2843	6111	3286	2903	Mcm3ap	10.253	9.91905	7197	1874	2343	ENSMPUG00000001353	ENSMUSG00000001150
XIAP	9.11002	7.33455	6425	1914	1314	Xiap	14.1956	13.9389	9469	2893	3436	ENSMPUG00000001354	ENSMUSG00000025860
THOC2	8.92235	8.17977	9142	2882	2249	Thoc2	14.4808	14.1648	12666	2323	2760	ENSMPUG00000001357	ENSMUSG00000037475
COL4A3	0.472182	0.534998	5862	120	106	Col4a3	0.660604	0.767436	9967	186	260	ENSMPUG00000001360	ENSMUSG00000079465
BFSP1	0.0623358	0.0548176	2085	4	3	Bfsp1	0.225805	0.220543	2390	19	20	ENSMPUG00000001361	ENSMUSG00000027420
ADGRL3	2.40075	2.36195	8627	724	613	Adgrl3	7.03432	6.62434	17750	700	829	ENSMPUG00000001363	ENSMUSG00000037605
LSS	24.6347	25.5741	2438	2331	2040	Lss	5.86511	5.87857	10787	832	920	ENSMPUG00000001364	ENSMUSG00000033105
GRIA3	1.67576	1.3832	5647	318	215	Gria3	33.4955	34.9982	9859	5195	6210	ENSMPUG00000001367	ENSMUSG00000001986
SPATC1L	0.61202	0.558109	1029	31	21	Spatc1l	0	0	1332	0	0	ENSMPUG00000001368	ENSMUSG00000009115
LIM2	0	0	525	0	0	Lim2	0	0	2180	0	0	ENSMPUG00000001369	ENSMUSG00000093639
LIM2	0	0	525	0	0	Lim2	0	0	884	0	0	ENSMPUG00000001369	ENSMUSG00000118560
MFF	39.4929	41.4496	1214	2160	1846	Mff	88.0831	92.0896	9757	3494	4242	ENSMPUG00000001371	ENSMUSG00000026150
FTCD	0.120838	0.0944556	1644	21	15	Ftcd	0.0213956	0.0178428	3192	2	2	ENSMPUG00000001372	ENSMUSG00000001155
AGFG1	41.9864	42.6087	1642	2900	2477	Agfg1	19.032	17.2168	8384	2137	2342	ENSMPUG00000001373	ENSMUSG00000026159
SLC19A3	0.0366069	0.0160965	6775	8	3	Slc19a3	0.105427	0.0870916	3065	10	10	ENSMPUG00000001374	ENSMUSG00000038496
FAM49B	6.0951	6.19082	5464	1221	1066	Fam49b	19.0458	23.1738	11412	1339	1662	ENSMPUG00000001375	ENSMUSG00000022378
CCL20	0.040318	0.0945408	889	1	2	Ccl20	0	0	1421	0	0	ENSMPUG00000001376	ENSMUSG00000026166
NKG7	0	0.0982298	498	6	5	Nkg7	0	0.189113	914	0	3	ENSMPUG00000001377	ENSMUSG00000004612
DAW1	0.491516	0.387367	3906	90	54	Daw1	0.787534	0.643931	2140	41	46	ENSMPUG00000001380	ENSMUSG00000053161
PAN2	2.76155	3.36757	3711	488	455	Pan2	4.10868	3.73728	8472	654	719	ENSMPUG00000001383	ENSMUSG00000005682
ASAP1	11.9978	12.9932	4063	1816	1686	Asap1	24.931	26.0601	7482	4175	5128	ENSMPUG00000001385	ENSMUSG00000022377
PDE4DIP	11.9155	13.3136	10935	4871	4613	Pde4dip	15.6945	16.1085	16857	3172	3848	ENSMPUG00000001386	ENSMUSG00000038170
OTOR	0.0726516	0.056789	1390	5	2	Otor	0	0	949	0	0	ENSMPUG00000001388	ENSMUSG00000027416
SPHKAP	0.0731258	0.0643083	6783	16	13	Sphkap	0.294992	0.213228	9602	64	52	ENSMPUG00000001390	ENSMUSG00000026163
TMEM132B	3.30436	3.27932	3188	342	281	Tmem132b	52.4715	55.3103	8238	13796	17374	ENSMPUG00000001391	ENSMUSG00000070498
AACS	6.1441	6.36501	3404	824	727	Aacs	17.1262	17.9673	3854	1795	2305	ENSMPUG00000001393	ENSMUSG00000029482
IL23A	3.08816	2.83335	588	108	79	Il23a	0	0.0202142	2247	1	1	ENSMPUG00000001394	ENSMUSG00000025383
ADCY8	0.13912	0.230294	3848	22	25	Adcy8	2.05408	2.20778	8152	485	630	ENSMPUG00000001395	ENSMUSG00000022376
BRI3BP	3.32788	3.35694	528	74	65	Bri3bp	10.496	9.54317	6571	1005	1197	ENSMPUG00000001396	ENSMUSG00000037905
SEC22B	42.2281	45.0848	1065	1499	1379	Sec22b	54.91	57.5742	3976	2809	3447	ENSMPUG00000001397	ENSMUSG00000027879
KCNH8	0.209427	0.156267	3327	27	17	Kcnh8	0	0	4557	0	0	ENSMPUG00000001398	ENSMUSG00000035580
NOTCH2	17.8857	18.4097	11688	6869	6023	Notch2	14.9472	14.7892	10782	5000	5936	ENSMPUG00000001399	ENSMUSG00000027878
DHX37	4.00544	4.47756	5665	792	761	Dhx37	3.95667	3.90815	5024	545	635	ENSMPUG00000001400	ENSMUSG00000029480
EFR3A	11.8007	10.5249	5524	2182	1648	Efr3a	31.4974	32.5733	11399	4052	5068	ENSMPUG00000001401	ENSMUSG00000015002
NXPH1	0.18016	0.264029	810	5	9	Nxph1	0.182477	0.0608823	4753	14	6	ENSMPUG00000001403	ENSMUSG00000046178
SATB1	3.85876	4.30457	2403	339	321	Satb1	4.93952	5.01855	19027	635	815	ENSMPUG00000001406	ENSMUSG00000023927
ICA1	0.817157	0.752812	1697	52	38	Ica1	1.82358	1.6897	3243	108	125	ENSMPUG00000001408	ENSMUSG00000062995
REG4	0	0	477	0	0	Reg4	0.0334048	0.0279253	1021	1	1	ENSMPUG00000001409	ENSMUSG00000027876
SCARB1	22.759	23.8505	2818	2105	1904	Scarb1	13.1178	11.9561	8500	1046	1193	ENSMPUG00000001410	ENSMUSG00000037936
TBC1D5	13.7702	13.8815	2558	1181	993	Tbc1d5	7.51394	7.63425	13334	1307	1576	ENSMPUG00000001414	ENSMUSG00000023923
GLCCI1	1.97842	1.83445	4466	372	291	Glcci1	0.699454	1.01235	7756	12	18	ENSMPUG00000001415	ENSMUSG00000029638
ETFB	97.4942	105.143	1142	3775	3501	Etfb	100.83	91.0306	1164	315	348	ENSMPUG00000001416	ENSMUSG00000004610
NCOR2	16.1105	16.8441	11975	6869	6114	Ncor2	23.9901	23.1354	10490	3590	4338	ENSMPUG00000001417	ENSMUSG00000029478
RCBTB2	11.9398	11.7163	1680	774	647	Rcbtb2	37.7949	45.0141	9489	1918	2442	ENSMPUG00000001418	ENSMUSG00000022106
CUL4B	20.9771	18.8361	5936	4146	3188	Cul4b	20.4576	20.2542	3873	2414	2826	ENSMPUG00000001419	ENSMUSG00000031095
VSIG10L	0.346294	0.478548	2592	45	50	Vsig10l	2.17465	1.86104	4075	164	199	ENSMPUG00000001420	ENSMUSG00000070604
HHLA1	0	0	1584	0	0	Hhla1	0	0	2910	2	0	ENSMPUG00000001421	ENSMUSG00000072511
PLCL2	1.53793	1.46727	3316	175	140	Plcl2	1.30742	1.02262	6626	180	170	ENSMPUG00000001422	ENSMUSG00000038910
RB1	6.10648	5.88572	2847	628	523	Rb1	3.87026	3.14971	6015	3260	3956	ENSMPUG00000001423	ENSMUSG00000022105
LAMP2	115.522	118.333	1457	5651	4874	Lamp2	167.156	169.629	9552	15813	19046	ENSMPUG00000001425	ENSMUSG00000016534
DAZL	0	0	3126	0	0	Dazl	0.0332115	0.0764248	3820	4	1	ENSMPUG00000001426	ENSMUSG00000010592
IGLON5	0.155513	0.182339	1503	9	10	Iglon5	8.17413	8.6533	2622	718	881	ENSMPUG00000001427	ENSMUSG00000013367
ATP1B4	0.0304575	0.0428558	5123	6	6	Atp1b4	0.00732704	0.00610844	4201	1	1	ENSMPUG00000001429	ENSMUSG00000016327
ITM2B	355.814	357.647	1718	22218	18357	Itm2b	548.178	582.04	2732	23344	29077	ENSMPUG00000001430	ENSMUSG00000022108
STAT2	17.7067	19.2816	2807	1959	1804	Stat2	17.8321	13.7448	5926	1916	1847	ENSMPUG00000001431	ENSMUSG00000040033
RFLNA	2.01537	2.15428	648	61	46	Rflna	2.08616	2.50933	1940	107	159	ENSMPUG00000001432	ENSMUSG00000037962
MIOS	9.02252	8.48334	2634	951	784	Mios	5.32949	5.00882	6552	658	735	ENSMPUG00000001438	ENSMUSG00000042447
KCNQ3	0.227373	0.282284	2407	21	20	Kcnq3	0.348978	0.443596	14708	141	178	ENSMPUG00000001440	ENSMUSG00000056258
SEL1L2	0	0	2234	0	0	Sel1l2	0	0	2739	0	0	ENSMPUG00000001441	ENSMUSG00000074764
APOF	0.266656	0.446628	933	14	12	Apof	0.0791729	0.0220456	1932	3	1	ENSMPUG00000001442	ENSMUSG00000047631
CCDC92	14.0975	18.3316	1074	526	595	Ccdc92	2.97384	3.57263	2729	215	264	ENSMPUG00000001443	ENSMUSG00000037979
DNAH10	0.171064	0.190164	13811	288	257	Dnah10	0.348005	0.371194	16086	88	83	ENSMPUG00000001444	ENSMUSG00000038011
NDUFAF5	7.06903	6.59106	1038	294	217	Ndufaf5	16.0835	16.9434	1789	613	759	ENSMPUG00000001446	ENSMUSG00000027384
HMGCS2	0.0162837	0.0477335	3867	3	5	Hmgcs2	0.498629	0.738217	3290	52	90	ENSMPUG00000001448	ENSMUSG00000027875
ESF1	9.60369	9.68103	4450	1437	1248	Esf1	9.59347	9.55379	4471	1100	1312	ENSMPUG00000001450	ENSMUSG00000045624
COL6A2	9.37275	10.492	3069	1068	1039	Col6a2	19.6453	19.4538	8326	2860	3410	ENSMPUG00000001453	ENSMUSG00000020241
PHGDH	26.4946	27.4098	2211	1964	1764	Phgdh	47.9567	51.8488	2486	2580	3271	ENSMPUG00000001454	ENSMUSG00000053398
TASP1	2.0194	1.90744	5010	341	276	Tasp1	13.1338	13.1935	3652	949	1139	ENSMPUG00000001455	ENSMUSG00000039033
MIP	0.277648	0.379773	792	8	12	Mip	0.0887139	0.061681	2144	7	5	ENSMPUG00000001456	ENSMUSG00000025389
ISM1	1.01231	1.08143	1486	55	51	Ism1	2.00717	1.5512	2965	193	175	ENSMPUG00000001461	ENSMUSG00000074766
CEACAM18	0	0	1122	0	0	Ceacam18	0.0161833	0	1970	1	0	ENSMPUG00000001462	ENSMUSG00000030472
MANEA	4.72823	3.60053	6349	1013	660	Manea	17.4517	18.5964	4867	2654	3307	ENSMPUG00000001464	ENSMUSG00000040520
UFL1	16.3147	16.1098	4264	2346	1984	Ufl1	13.1833	13.4929	5706	1032	1182	ENSMPUG00000001467	ENSMUSG00000040359
SPTLC3	6.03044	4.58542	5768	1148	766	Sptlc3	0	0	2845	0	0	ENSMPUG00000001468	ENSMUSG00000039092
TMEM255A	8.66872	7.98434	3861	1118	875	Tmem255a	4.30085	4.63063	4490	458	621	ENSMPUG00000001469	ENSMUSG00000036502
ATP6V0A2	14.4287	14.3232	6724	3330	2840	Atp6v0a2	48.7184	45.9474	6726	6035	7561	ENSMPUG00000001470	ENSMUSG00000038023
BTBD3	6.39819	7.09639	1541	338	316	Btbd3	10.222	9.90512	5776	1605	1884	ENSMPUG00000001471	ENSMUSG00000062098
FHL5	0.0423177	0.012405	5879	8	2	Fhl5	0.0304936	0	1171	2	2	ENSMPUG00000001473	ENSMUSG00000028259
TECRL	0	0	2191	0	0	Tecrl	0.0134141	0	2350	1	0	ENSMPUG00000001474	ENSMUSG00000049537
GLS2	1.86893	2.00415	5888	306	288	Gls2	0.286063	0.205449	3474	20	14	ENSMPUG00000001477	ENSMUSG00000044005
TCTN2	9.61828	9.73088	4902	1688	1457	Tctn2	13.7472	14.5041	8318	1178	1509	ENSMPUG00000001483	ENSMUSG00000029386
COL28A1	1.25649	1.57098	4512	196	197	Col28a1	0.0581273	0.187744	4904	11	37	ENSMPUG00000001484	ENSMUSG00000068794
NUDT15	6.3958	5.60521	1076	235	192	Nudt15	1.63141	1.49657	3579	41	72	ENSMPUG00000001487	ENSMUSG00000033405
SUCLA2	27.975	26.8765	3412	2928	2444	Sucla2	66.2584	69.5509	3988	3830	4799	ENSMPUG00000001488	ENSMUSG00000022110
SPRYD4	9.33632	9.65086	624	0	0	Spryd4	5.28675	5.93607	1583	258	343	ENSMPUG00000001489	ENSMUSG00000051346
HAO2	0	0	2641	0	0	Hao2	0	0	2049	0	0	ENSMPUG00000001491	ENSMUSG00000027870
GTF2H3	15.284	13.9134	2491	1351	1064	Gtf2h3	18.936	18.2738	6311	818	972	ENSMPUG00000001492	ENSMUSG00000029387
HTR2A	0.363245	0.347049	4652	54	46	Htr2a	0.511295	0.55312	5606	94	120	ENSMPUG00000001493	ENSMUSG00000034997
ESD	34.0666	28.1252	2390	2695	1948	Esd	328.446	335.529	3366	9305	11308	ENSMPUG00000001494	ENSMUSG00000021996
BAZ2A	10.6101	11.8167	6385	2564	2440	Baz2a	8.9907	8.94581	10730	2421	2821	ENSMPUG00000001495	ENSMUSG00000040054
C1GALT1	18.7896	18.6098	1104	791	630	C1galt1	6.11008	6.54589	6092	1230	1580	ENSMPUG00000001496	ENSMUSG00000042460
CTU1	1.47155	1.45289	920	42	41	Ctu1	2.43827	2.3305	2475	194	221	ENSMPUG00000001497	ENSMUSG00000038888
EIF2B1	9.13019	10.0575	4748	1444	1380	Eif2b1	15.2628	14.9	2581	833	951	ENSMPUG00000001499	ENSMUSG00000029388
LRCH1	2.28581	2.15069	6728	527	431	Lrch1	6.61595	4.29848	7734	631	688	ENSMPUG00000001500	ENSMUSG00000068015
ASNS	14.9778	14.8294	2456	1201	1015	Asns	20.9022	21.8839	2735	1414	1775	ENSMPUG00000001501	ENSMUSG00000029752
KLK14	0.0193569	0	1705	1	0	Klk14	0	0	1271	0	1	ENSMPUG00000001504	ENSMUSG00000044737
DDX55	6.56636	6.48252	2085	278	239	Ddx55	4.37546	3.76619	5300	410	420	ENSMPUG00000001505	ENSMUSG00000029389
EPHA5	17.7242	17.2991	3766	2369	1971	Epha5	0.00839676	0	16739	1018	1231	ENSMPUG00000001506	ENSMUSG00000029245
TAC1	0	0.0227833	1699	1	1	Tac1	0.106054	0.0888582	3399	2	2	ENSMPUG00000001508	ENSMUSG00000061762
KLK13	0	0	3940	0	2	Klk13	0.0584144	0.103617	2297	2	7	ENSMPUG00000001510	ENSMUSG00000054046
RUBCNL	0.0153739	0.00600895	6064	3	1	Rubcnl	0.248074	0.137942	4799	22	14	ENSMPUG00000001511	ENSMUSG00000034959
SDHAF3	16.725	18.3572	506	245	203	Sdhaf3	1.61133	1.2401	5095	146	174	ENSMPUG00000001512	ENSMUSG00000042505
DLX5	0.115875	0.135867	2233	8	8	Dlx5	0	0.0208227	2263	0	1	ENSMPUG00000001514	ENSMUSG00000029755
OXNAD1	5.95361	7.93826	1549	338	378	Oxnad1	16.2649	18.2529	5959	923	1106	ENSMPUG00000001516	ENSMUSG00000021906
KLK12	0.0120536	0.00989329	2656	1	0	Klk12	0.0374801	0	1195	1	0	ENSMPUG00000001517	ENSMUSG00000044430
MMS22L	1.24392	1.21843	4141	193	156	Mms22l	4.15687	3.42213	6382	428	463	ENSMPUG00000001518	ENSMUSG00000045751
DLX6	0.0298471	0.0209985	5225	8	5	Dlx6	0	0	2375	0	0	ENSMPUG00000001519	ENSMUSG00000029754
KLK11	0	0	1824	0	0	Klk11	0	0.0220027	1467	1	2	ENSMPUG00000001520	ENSMUSG00000067616
DPH3	27.9905	25.7412	249	468	379	Dph3	28.2524	30.4318	3592	745	951	ENSMPUG00000001521	ENSMUSG00000021905
KLK10	0	0	1803	0	0	Klk10	0.143706	0.240029	1373	7	13	ENSMPUG00000001524	ENSMUSG00000030693
GALNT15	0.127385	0.125782	4667	24	18	Galnt15	0.451397	0.390867	6326	76	92	ENSMPUG00000001528	ENSMUSG00000021903
POU3F2	11.7112	13.4995	1059	492	451	Pou3f2	4.85784	5.10916	5587	891	1122	ENSMPUG00000001529	ENSMUSG00000095139
UPF3B	3.59609	3.40895	6531	912	771	Upf3b	10.3047	9.53345	3999	781	852	ENSMPUG00000001531	ENSMUSG00000036572
ANKRD28	11.8162	11.559	3316	1415	1191	Ankrd28	15.6976	16.2036	12233	3064	3763	ENSMPUG00000001532	ENSMUSG00000014496
FBXL4	5.06985	5.15706	2940	493	429	Fbxl4	6.15696	7.08223	3798	528	729	ENSMPUG00000001533	ENSMUSG00000040410
SLC25A13	8.25053	7.86243	4245	1178	957	Slc25a13	2.69295	2.84986	3798	282	347	ENSMPUG00000001535	ENSMUSG00000015112
GTPBP6	4.54053	5.011	5140	849	819	Gtpbp6	8.07582	7.70849	2825	145	198	ENSMPUG00000001536	ENSMUSG00000033434
SOWAHD	0.0179585	0	3519	3	0	Sowahd	0	0	1574	0	0	ENSMPUG00000001537	ENSMUSG00000044400
WARS2	1.45308	1.41404	3209	153	134	Wars2	3.65102	3.13871	5946	445	482	ENSMPUG00000001541	ENSMUSG00000004233
PRAME	0	0	1527	0	0	Prame	0	0	2268	0	0	ENSMPUG00000001542	ENSMUSG00000031411
PLCXD1	0.214429	0.205707	1694	9	9	Plcxd1	4.85332	4.55489	3811	204	203	ENSMPUG00000001543	ENSMUSG00000064247
BTD	10.5822	11.1038	1993	705	626	Btd	9.75384	9.86533	2353	611	756	ENSMPUG00000001545	ENSMUSG00000021900
DYNC1I1	1.58764	1.69966	1896	132	101	Dync1i1	0.193856	0.25713	3572	15	25	ENSMPUG00000001547	ENSMUSG00000029757
NKRF	2.21314	2.71073	4446	321	332	Nkrf	2.05249	2.54362	3882	235	335	ENSMPUG00000001548	ENSMUSG00000044149
TBX15	0.0398478	0.0292024	6235	8	5	Tbx15	9.69078	9.69024	3747	1117	1284	ENSMPUG00000001549	ENSMUSG00000027868
HACL1	2.88603	2.70223	4420	471	385	Hacl1	11.7491	12.7655	4945	63	68	ENSMPUG00000001551	ENSMUSG00000021884
UBE2A	16.776	17.0775	2526	1378	1213	Ube2a	50.3727	49.7484	2272	1501	1807	ENSMPUG00000001552	ENSMUSG00000016308
SPAG17	0.233388	0.204283	9378	80	71	Spag17	0.113008	0.0647088	8489	14	21	ENSMPUG00000001553	ENSMUSG00000027867
PDK4	42.6402	43.3649	4910	6965	6033	Pdk4	36.1853	39.5606	3511	4267	5594	ENSMPUG00000001556	ENSMUSG00000019577
SLC25A5	49.398	51.3535	1622	2489	2212	Slc25a5	275.441	287.687	1646	9380	11836	ENSMPUG00000001557	ENSMUSG00000016319
KLK8	0	0.00711127	5145	1	1	Klk8	7.34502	9.39485	1540	160	241	ENSMPUG00000001558	ENSMUSG00000064023
ASB4	0	0.0268824	4111	0	3	Asb4	0.0943679	0.0865595	3932	10	11	ENSMPUG00000001561	ENSMUSG00000042607
KLK6	0.152523	0.134126	1729	10	8	Klk6	0.0308414	0	1513	2	0	ENSMPUG00000001562	ENSMUSG00000050063
FAXC	2.36532	2.20672	1330	113	91	Faxc	3.63866	3.83234	8362	498	583	ENSMPUG00000001563	ENSMUSG00000028246
WDR3	14.8046	16.7437	3146	1741	1656	Wdr3	8.06697	8.97104	5218	839	1014	ENSMPUG00000001565	ENSMUSG00000033285
PON2	73.6021	72.0409	2194	5089	4256	Pon2	97.1819	101.665	7339	7506	9321	ENSMPUG00000001566	ENSMUSG00000032667
COQ3	2.64515	2.41742	5082	485	395	Coq3	5.10323	5.64705	2997	437	568	ENSMPUG00000001569	ENSMUSG00000028247
KLK5	0	0	5870	0	0	Klk5	0	0	1336	0	0	ENSMPUG00000001570	ENSMUSG00000074155
LRRC6	2.39035	2.02276	2830	235	172	Lrrc6	0.243832	0.394179	2084	21	35	ENSMPUG00000001571	ENSMUSG00000022375
PON3	0.784423	0.574817	1065	31	21	Pon3	19.2258	19.0129	3385	1098	1286	ENSMPUG00000001572	ENSMUSG00000029759
PNISR	24.2622	22.1051	2556	2561	2004	Pnisr	32.4243	27.7602	10187	2845	2961	ENSMPUG00000001573	ENSMUSG00000028248
SLC25A43	2.88858	2.52255	5163	486	369	Slc25a43	2.45684	2.73471	1780	99	129	ENSMPUG00000001574	ENSMUSG00000037636
GDAP2	5.60309	5.10014	4983	925	732	Gdap2	9.73527	8.38833	4794	828	990	ENSMPUG00000001575	ENSMUSG00000027865
LRRC63	0	0	3445	1	0	Lrrc63	0	0	2517	3	2	ENSMPUG00000001576	ENSMUSG00000021997
TMEM71	0.0257287	0.0905042	3678	4	9	Tmem71	0.21883	0.217255	2988	22	27	ENSMPUG00000001577	ENSMUSG00000036944
PON1	0	0	1321	0	0	Pon1	0	0.0509909	2898	1	1	ENSMPUG00000001579	ENSMUSG00000002588
USP45	0.949245	0.862909	2984	124	93	Usp45	6.3704	6.1809	6226	898	1011	ENSMPUG00000001580	ENSMUSG00000040455
TENT5C	0.433267	0.437945	2169	35	29	Tent5c	1.99489	1.81583	6097	355	399	ENSMPUG00000001581	ENSMUSG00000044468
LCP1	0.810974	0.663826	2121	57	40	Lcp1	37.8925	33.7706	9504	4277	4737	ENSMPUG00000001582	ENSMUSG00000021998
PHF20L1	12.8573	13.3609	3127	1556	1365	Phf20l1	17.8142	17.0297	17447	2514	2766	ENSMPUG00000001583	ENSMUSG00000072501
PPP1R9A	4.85567	4.9093	4678	852	734	Ppp1r9a	6.58204	6.01214	14531	1647	1901	ENSMPUG00000001584	ENSMUSG00000032827
MAN1A2	15.5584	16.2634	2799	1532	1356	Man1a2	20.1829	23.6808	7969	3810	4559	ENSMPUG00000001585	ENSMUSG00000008763
KLK4	0.179076	0.0646069	2341	13	5	Klk4	0	0.0222236	1249	0	1	ENSMPUG00000001587	ENSMUSG00000006948
CPB2	0	0	1910	0	0	Cpb2	0.0823165	0.06887	1629	3	5	ENSMPUG00000001590	ENSMUSG00000021999
VTCN1	0	0.010436	3549	0	1	Vtcn1	0.203158	0.249193	2622	18	26	ENSMPUG00000001593	ENSMUSG00000051076
SGCE	74.76	76.9812	1557	4593	3979	Sgce	28.9953	31.3687	10612	1582	2019	ENSMPUG00000001594	ENSMUSG00000004631
LONRF3	2.52177	2.39521	2292	268	238	Lonrf3	7.46029	7.76374	3812	565	676	ENSMPUG00000001595	ENSMUSG00000016239
TG	0.0733366	0.0601943	8421	21	14	Tg	0.10603	0.0439474	8883	5	4	ENSMPUG00000001596	ENSMUSG00000053469
TMED2	100.109	105.482	645	2171	1895	Tmed2	160.048	171.181	2527	2289	2937	ENSMPUG00000001598	ENSMUSG00000029390
TRIM45	3.00303	3.87472	2604	277	310	Trim45	3.03023	2.92836	6000	259	298	ENSMPUG00000001600	ENSMUSG00000033233
STAP1	0.0417015	0.0488923	864	3	4	Stap1	2.24819	1.6504	6215	105	105	ENSMPUG00000001601	ENSMUSG00000029254
ZC3H13	12.1168	13.4183	5574	2376	2239	Zc3h13	12.3908	12.7153	6283	2572	3107	ENSMPUG00000001602	ENSMUSG00000022000
CASD1	5.57291	4.16389	5996	1138	741	Casd1	7.86391	8.01123	4037	989	1194	ENSMPUG00000001604	ENSMUSG00000015189
ACP4	0.0162161	0	2009	3	0	Acp4	0	0.0169131	1749	0	1	ENSMPUG00000001610	ENSMUSG00000012777
SIAH3	0.108939	0.255458	1251	5	12	Siah3	0.665385	0.709093	4472	101	123	ENSMPUG00000001611	ENSMUSG00000091722
COL1A2	84.5908	74.5731	4104	13395	10083	Col1a2	214.505	204.924	12426	38494	44615	ENSMPUG00000001613	ENSMUSG00000029661
SPERT	0	0.013491	2776	0	1	Spert	0	0	1976	0	0	ENSMPUG00000001615	ENSMUSG00000034913
SHANK1	0.874147	0.938888	6749	221	193	Shank1	0.321749	0.301932	10514	81	77	ENSMPUG00000001617	ENSMUSG00000038738
CD101	0.0630801	0.0739654	7360	18	17	Cd101	0.0288829	0.056203	3330	3	11	ENSMPUG00000001621	ENSMUSG00000086564
COL6A1	18.5969	20.7474	3081	2244	2147	Col6a1	30.9619	30.9762	4380	4717	5618	ENSMPUG00000001622	ENSMUSG00000001119
PTGFRN	12.7376	13.5937	5817	2466	2252	Ptgfrn	16.5959	16.1036	10464	3266	3817	ENSMPUG00000001624	ENSMUSG00000027864
RILPL1	13.0848	13.6171	3955	1778	1602	Rilpl1	17.9899	20.2023	2463	1292	1702	ENSMPUG00000001625	ENSMUSG00000029392
COG3	6.42466	6.06668	5115	1134	927	Cog3	9.78793	9.81856	5226	1475	1786	ENSMPUG00000001626	ENSMUSG00000034893
CD2	0	0	1795	0	0	Cd2	0.0290978	0	1741	1	0	ENSMPUG00000001627	ENSMUSG00000027863
RILPL2	10.6659	11.9737	1742	729	711	Rilpl2	16.0387	16.8444	3925	705	893	ENSMPUG00000001628	ENSMUSG00000029401
IGSF3	8.71693	9.06749	8936	2559	2285	Igsf3	4.27905	4.5517	8479	948	1165	ENSMPUG00000001629	ENSMUSG00000042035
BET1	13.2867	13.1461	802	385	298	Bet1	25.9471	27.6996	3730	1177	1517	ENSMPUG00000001630	ENSMUSG00000032757
KMT5A	12.4886	13.9859	1870	772	730	Kmt5a	37.5963	39.0437	5307	2199	2726	ENSMPUG00000001631	ENSMUSG00000049327
LRFN5	0.0411202	0.0642863	2352	3	4	Lrfn5	0.025638	0.0428473	9540	3	7	ENSMPUG00000001633	ENSMUSG00000035653
AKNA	2.44889	3.03312	4763	413	452	Akna	2.67996	2.47471	5765	507	560	ENSMPUG00000001634	ENSMUSG00000039158
SLC25A30	6.78509	6.22729	1331	370	297	Slc25a30	13.7461	14.2307	4571	1674	2016	ENSMPUG00000001635	ENSMUSG00000022003
UBA6	17.0621	16.2475	3159	2067	1677	Uba6	5.98247	6.10784	8159	1040	1258	ENSMPUG00000001636	ENSMUSG00000035898
ATP1A1	192.67	208.03	4607	30614	28348	Atp1a1	315.516	328.398	4568	40518	50206	ENSMPUG00000001638	ENSMUSG00000033161
TPT1	890.525	931.001	1673	48814	43265	Tpt1	1479.08	1486.9	2380	26600	33097	ENSMPUG00000001640	ENSMUSG00000060126
CCNC	8.30567	7.87445	3680	1320	1057	Ccnc	17.8155	19.7597	5115	1131	1349	ENSMPUG00000001641	ENSMUSG00000028252
IL13RA1	5.92846	6.92203	3774	779	789	Il13ra1	10.3435	10.9431	3712	1261	1597	ENSMPUG00000001643	ENSMUSG00000017057
MAB21L3	0	0	5572	0	0	Mab21l3	0.349266	0.377074	3610	42	50	ENSMPUG00000001644	ENSMUSG00000044313
GNG11	32.0964	32.4964	222	285	216	Gng11	29.5717	30.1896	919	795	966	ENSMPUG00000001645	ENSMUSG00000032766
GTF2F2	23.5148	22.3315	1067	803	634	Gtf2f2	14.4965	14.2985	1467	712	853	ENSMPUG00000001647	ENSMUSG00000067995
PRDM13	0	0	3220	0	0	Prdm13	0	0	4280	0	0	ENSMPUG00000001648	ENSMUSG00000040478
COLQ	0.62107	0.377945	4000	83	45	Colq	0.0220032	0.0275202	3803	2	5	ENSMPUG00000001650	ENSMUSG00000057606
GNGT1	0	0	225	1	0	Gngt1	0	0	3515	0	0	ENSMPUG00000001651	ENSMUSG00000029663
ATP6V1G1	111.725	126.295	357	1784	1715	Atp6v1g1	124.99	127.233	1135	3408	4171	ENSMPUG00000001653	ENSMUSG00000039105
SLC22A15	0	0	1797	0	0	Slc22a15	1.85567	2.14757	14239	222	281	ENSMPUG00000001657	ENSMUSG00000033147
SBNO1	10.8906	11.1015	4214	1636	1401	Sbno1	10.154	9.53064	19933	1996	2254	ENSMPUG00000001658	ENSMUSG00000038095
NUFIP1	2.4277	2.20803	5742	462	358	Nufip1	3.17674	2.95858	3974	414	475	ENSMPUG00000001659	ENSMUSG00000022009
CASQ2	0.329994	0.235521	2253	35	24	Casq2	1.92397	3.19919	2736	145	191	ENSMPUG00000001664	ENSMUSG00000027861
CDK2AP1	319.249	346.423	312	4040	3636	Cdk2ap1	50.0739	53.513	2078	945	1256	ENSMPUG00000001667	ENSMUSG00000029394
SIM1	0.0102865	0	3089	1	0	Sim1	0.0685959	0.0137436	8621	16	5	ENSMPUG00000001668	ENSMUSG00000019913
TSC22D1	29.2489	28.9327	2859	2678	2268	Tsc22d1	244.303	251.761	8994	14618	18023	ENSMPUG00000001669	ENSMUSG00000022010
VANGL1	5.47198	6.89319	1815	349	360	Vangl1	11.433	13.3797	7156	946	1307	ENSMPUG00000001670	ENSMUSG00000027860
SERP2	1.46996	0.860539	213	9	5	Serp2	5.40953	4.02136	1388	120	115	ENSMPUG00000001672	ENSMUSG00000052584
TMPRSS11D	0	0.0121935	3057	0	1	Tmprss11d	0	0.0116851	2796	0	1	ENSMPUG00000001673	ENSMUSG00000061259
TSPAN2	0.626367	1.13489	669	36	22	Tspan2	0.954771	1.04382	4755	124	137	ENSMPUG00000001674	ENSMUSG00000027858
ASCC3	12.3364	11.8556	6647	2959	2450	Ascc3	6.91639	5.7398	16685	1412	1595	ENSMPUG00000001675	ENSMUSG00000038774
TMEM268	3.10876	3.33614	4631	469	429	Tmem268	5.31336	4.03949	3974	522	548	ENSMPUG00000001676	ENSMUSG00000045917
TNFSF15	0	0	1041	0	0	Tnfsf15	6.73975	6.48457	3347	755	886	ENSMPUG00000001677	ENSMUSG00000050395
HSD17B6	4.17983	4.1101	2883	442	371	Hsd17b6	0.0348965	0	1575	0	0	ENSMPUG00000001678	ENSMUSG00000025396
TMPRSS11A	0.0505091	0.0473792	3143	5	4	Tmprss11a	0	0	5715	0	0	ENSMPUG00000001680	ENSMUSG00000072845
TNFSF8	0	0	4419	0	0	Tnfsf8	0.461698	0.364682	3807	58	54	ENSMPUG00000001682	ENSMUSG00000028362
MPHOSPH9	4.65093	4.29051	8314	1369	1063	Mphosph9	3.51596	3.42276	8544	631	658	ENSMPUG00000001684	ENSMUSG00000038126
CCDC122	0.526431	0.360034	828	12	12	Ccdc122	1.70809	1.60717	1985	85	103	ENSMPUG00000001686	ENSMUSG00000034795
TNC	34.5407	36.6836	8072	9758	8769	Tnc	72.0234	70.5956	7772	17519	20473	ENSMPUG00000001687	ENSMUSG00000028364
SDR9C7	0	0	942	0	0	Sdr9c7	0	0	3038	0	0	ENSMPUG00000001689	ENSMUSG00000040127
TMPRSS11F	0.0852355	0.0529114	6195	19	9	Tmprss11f	0.0171414	0.0214386	6807	3	3	ENSMPUG00000001691	ENSMUSG00000048764
PITPNM2	6.37062	6.70671	5410	1215	1108	Pitpnm2	26.023	26.5083	12843	4721	5756	ENSMPUG00000001692	ENSMUSG00000029406
ENOX1	0.499542	0.57673	5077	86	86	Enox1	1.2442	1.18899	7962	113	100	ENSMPUG00000001695	ENSMUSG00000022012
PAPPA	0.0509701	0.0373533	4904	11	5	Pappa	2.32627	2.29379	11027	870	1027	ENSMPUG00000001696	ENSMUSG00000028370
RDH16	0	0.05287	1483	0	2	Rdh16	0.0145186	0.0173565	6217	0	1	ENSMPUG00000001697	ENSMUSG00000069456
EAF1	19.6473	19.2548	4524	2889	2405	Eaf1	12.8944	11.597	5490	1850	2220	ENSMPUG00000001699	ENSMUSG00000021890
GRIK2	8.8423	8.13308	2654	768	594	Grik2	2.98246	2.72611	13246	310	376	ENSMPUG00000001700	ENSMUSG00000056073
DNAJC15	24.7682	23.8512	1275	1039	879	Dnajc15	28.2789	26.9455	6513	868	1061	ENSMPUG00000001704	ENSMUSG00000022013
ARL6IP4	8.0064	9.14876	879	339	309	Arl6ip4	23.2566	23.5666	1442	823	999	ENSMPUG00000001705	ENSMUSG00000029404
DOCK11	0.441451	0.487878	6123	101	98	Dock11	5.47218	4.759	9240	1110	1232	ENSMPUG00000001706	ENSMUSG00000031093
ASTN2	3.0648	2.58105	3724	378	298	Astn2	3.6395	3.77788	4959	573	701	ENSMPUG00000001708	ENSMUSG00000028373
EPSTI1	0.0684432	0.0458593	6350	16	8	Epsti1	1.41799	0.899729	2321	86	66	ENSMPUG00000001709	ENSMUSG00000022014
FAM216B	0.800973	0.313032	932	28	9	Fam216b	1.24138	1.05919	2323	89	97	ENSMPUG00000001713	ENSMUSG00000045655
TLR4	0.264405	0.333874	3123	30	30	Tlr4	8.33444	8.12777	5556	1000	1163	ENSMPUG00000001715	ENSMUSG00000039005
TNFSF11	0.0551617	0.032338	1237	2	1	Tnfsf11	0.0848399	0.0471868	2236	6	4	ENSMPUG00000001717	ENSMUSG00000022015
CLEC11A	0.722723	0.699902	5210	122	102	Clec11a	0.282341	0.218019	2978	30	27	ENSMPUG00000001719	ENSMUSG00000004473
MYO1A	0.11683	0.186802	2996	14	20	Myo1a	0.0941957	0.109741	3714	9	14	ENSMPUG00000001720	ENSMUSG00000025401
WDR44	7.31534	6.85522	3269	836	677	Wdr44	3.14815	3.53815	8353	429	484	ENSMPUG00000001721	ENSMUSG00000036769
TSHB	0	0	494	0	0	Tshb	0.0209455	0	4555	3	0	ENSMPUG00000001722	ENSMUSG00000027857
TMPRSS11B	0.0272347	0.0957967	1251	1	3	Tmprss11b	0.0221115	0.0184341	4171	3	3	ENSMPUG00000001723	ENSMUSG00000035861
OGFOD2	6.58923	6.0951	1053	354	316	Ogfod2	13.349	13.3112	2260	550	676	ENSMPUG00000001726	ENSMUSG00000023707
SYT3	0.221323	0.119772	1920	16	7	Syt3	1.12399	1.05862	3118	92	106	ENSMPUG00000001729	ENSMUSG00000030731
KLHL13	13.1318	11.2909	3666	1566	1158	Klhl13	16.3177	18.0556	4253	1492	1888	ENSMPUG00000001730	ENSMUSG00000036782
ABCB9	5.46507	5.4031	2298	429	369	Abcb9	4.67929	4.51546	5601	451	544	ENSMPUG00000001731	ENSMUSG00000029408
NEMP1	3.92286	4.09004	6006	795	699	Nemp1	2.84331	2.94963	7822	273	310	ENSMPUG00000001732	ENSMUSG00000040195
MSRA	10.0457	10.5984	5174	1659	1490	Msra	8.86929	9.614	4295	388	490	ENSMPUG00000001733	ENSMUSG00000054733
LRRC4B	15.9478	15.9207	1469	747	641	Lrrc4b	13.662	15.8793	2929	1086	1520	ENSMPUG00000001734	ENSMUSG00000047085
TMPRSS11E	0	0	2286	0	0	Tmprss11e	0	0.00755751	3416	0	1	ENSMPUG00000001737	ENSMUSG00000054537
NAB2	17.9019	17.8539	1578	991	842	Nab2	9.8774	10.061	2941	423	560	ENSMPUG00000001738	ENSMUSG00000025402
METTL6	2.34525	2.451	3115	277	234	Mettl6	18.6191	18.1494	7752	848	936	ENSMPUG00000001741	ENSMUSG00000021891
YTHDC1	13.1999	14.0654	2154	1172	1052	Ythdc1	15.9225	15.6353	13651	1453	1718	ENSMPUG00000001743	ENSMUSG00000035851
STAT6	3.49324	3.99094	2849	375	370	Stat6	16.9418	17.0205	4402	1986	2380	ENSMPUG00000001746	ENSMUSG00000002147
SH3BP5	38.9137	42.6346	1362	1929	1741	Sh3bp5	15.0301	14.8355	3194	1366	1597	ENSMPUG00000001747	ENSMUSG00000021892
ASPDH	0.0834031	0.146677	864	19	13	Aspdh	0.488783	0.523181	1470	25	26	ENSMPUG00000001749	ENSMUSG00000038704
CAPN7	12.8426	12.456	2442	1177	1000	Capn7	18.1559	18.1705	4895	2222	2692	ENSMPUG00000001751	ENSMUSG00000021893
LRP1	22.9458	22.8316	14822	11364	9661	Lrp1	81.448	76.738	17717	38871	42320	ENSMPUG00000001753	ENSMUSG00000040249
PRSS51	0	0	888	0	0	Prss51	0	0	1244	0	0	ENSMPUG00000001754	ENSMUSG00000052099
AKAP11	14.102	13.0142	9979	4703	3720	Akap11	27.3849	26.9473	11015	5359	6311	ENSMPUG00000001756	ENSMUSG00000022016
PRSS55	0	0	1237	0	0	Prss55	0	0.0516288	1403	0	1	ENSMPUG00000001758	ENSMUSG00000034623
SOX3	0.176058	0.344029	912	3	5	Sox3	0.307781	0.218288	2065	21	17	ENSMPUG00000001759	ENSMUSG00000045179
DGKH	1.37994	1.42769	3504	200	173	Dgkh	0.852576	0.95836	16975	406	487	ENSMPUG00000001760	ENSMUSG00000034731
JOSD2	53.4711	57.3396	615	1195	1102	Josd2	30.0907	28.4533	2633	868	1002	ENSMPUG00000001762	ENSMUSG00000038695
ATP11C	5.81814	5.86098	7326	1429	1217	Atp11c	2.58882	2.71996	7312	493	558	ENSMPUG00000001763	ENSMUSG00000062949
MCF2	0.0756575	0.0665338	3348	10	8	Mcf2	0.210964	0.154284	4502	33	26	ENSMPUG00000001767	ENSMUSG00000031139
NXPH4	0.0341838	0.0801622	1913	2	4	Nxph4	0.11563	0.209126	1675	6	13	ENSMPUG00000001769	ENSMUSG00000040258
SHMT2	15.4306	17.267	3585	1875	1797	Shmt2	18.498	15.9217	3109	1270	1427	ENSMPUG00000001772	ENSMUSG00000025403
NDUFA4L2	0	0.818276	264	2	2	Ndufa4l2	0.18508	0	1095	5	1	ENSMPUG00000001775	ENSMUSG00000040280
ARHGAP42	14.681	12.8068	2625	1315	976	Arhgap42	8.11351	8.75818	7215	1050	1248	ENSMPUG00000001777	ENSMUSG00000050730
F9	0	0.0106323	3486	0	1	F9	0.0457464	0.0858477	2734	6	9	ENSMPUG00000001778	ENSMUSG00000031138
FGF13	19.7399	17.8338	2932	1859	1392	Fgf13	4.42258	4.52803	4019	281	346	ENSMPUG00000001783	ENSMUSG00000031137
PGR	0.0341425	0.0133444	2805	3	1	Pgr	0.465998	0.557147	8546	100	127	ENSMPUG00000001784	ENSMUSG00000031870
MTMR9	7.91654	8.85703	2062	612	570	Mtmr9	39.0989	41.3248	3738	3462	4416	ENSMPUG00000001785	ENSMUSG00000035078
ZIC3	0.0823973	0.0966156	1979	3	6	Zic3	1.25473	1.39467	4639	112	172	ENSMPUG00000001786	ENSMUSG00000067860
STAC3	0.854885	0.965202	1095	73	66	Stac3	0.727397	0.588153	2543	33	39	ENSMPUG00000001790	ENSMUSG00000040287
SNX16	2.52299	1.97833	4025	391	272	Snx16	6.09387	5.35158	2632	294	320	ENSMPUG00000001793	ENSMUSG00000027534
CHMP4C	0.332457	0.343949	1689	19	18	Chmp4c	0.942734	0.879577	10087	182	201	ENSMPUG00000001795	ENSMUSG00000027536
ZFAND1	2.24029	2.34504	3675	294	258	Zfand1	14.7028	15.7331	6267	635	794	ENSMPUG00000001798	ENSMUSG00000039795
FAM71E1	2.85438	2.52688	657	131	106	Fam71e1	4.90126	4.10161	2154	93	123	ENSMPUG00000001800	ENSMUSG00000051113
IMPA1	23.7875	24.6857	1147	1072	944	Impa1	24.976	23.9025	5437	1422	1588	ENSMPUG00000001802	ENSMUSG00000027531
FABP12	0.0313286	0.0551002	2075	2	3	Fabp12	0.0711301	0.0596992	2787	1	1	ENSMPUG00000001804	ENSMUSG00000027530
FABP4	0	0	3871	0	0	Fabp4	3.78389	3.62027	4489	112	125	ENSMPUG00000001805	ENSMUSG00000062515
MYBPC2	0.508279	0.346752	3423	67	43	Mybpc2	0.0256678	0.0469278	3611	4	5	ENSMPUG00000001807	ENSMUSG00000038670
VPS37B	8.66709	7.62511	981	331	249	Vps37b	6.58645	7.52095	2789	293	405	ENSMPUG00000001808	ENSMUSG00000066278
FABP9	0.348769	0.081775	571	5	2	Fabp9	0	0	649	0	0	ENSMPUG00000001809	ENSMUSG00000027528
FAM167A	17.1899	17.1084	4250	2412	2054	Fam167a	31.8977	33.3889	4274	4407	5537	ENSMPUG00000001811	ENSMUSG00000035095
PMP2	81.9968	74.3878	4378	11776	9137	Pmp2	0.116475	0.0583603	1408	0	1	ENSMPUG00000001812	ENSMUSG00000052468
BLK	0	0	3276	0	0	Blk	0	0	2698	0	0	ENSMPUG00000001813	ENSMUSG00000014453
PAG1	1.2908	1.52739	2701	124	120	Pag1	5.11669	5.2088	9580	1383	1720	ENSMPUG00000001814	ENSMUSG00000027508
POLD1	4.08879	4.45497	3390	506	490	Pold1	3.25066	3.45436	4859	336	397	ENSMPUG00000001815	ENSMUSG00000038644
GATA4	0	0.00940556	3923	0	1	Gata4	0	0	3904	0	0	ENSMPUG00000001816	ENSMUSG00000021944
HIP1R	2.90993	3.16258	5103	592	556	Hip1r	5.1215	4.60528	7369	860	962	ENSMPUG00000001819	ENSMUSG00000000915
NEIL2	2.16625	2.21211	1005	81	66	Neil2	1.32574	1.03512	5017	107	101	ENSMPUG00000001820	ENSMUSG00000035121
ZBTB10	4.93281	4.731	2673	463	375	Zbtb10	1.35357	1.25076	7414	334	372	ENSMPUG00000001821	ENSMUSG00000069114
INHBC	0	0	1454	0	0	Inhbc	0	0	1859	0	0	ENSMPUG00000001822	ENSMUSG00000025405
GLI1	0.0902618	0.00962148	3838	15	1	Gli1	0.407273	0.453564	4995	28	45	ENSMPUG00000001825	ENSMUSG00000025407
DENR	22.0829	20.0128	2583	2137	1688	Denr	41.049	41.8002	6094	1522	1826	ENSMPUG00000001826	ENSMUSG00000023106
ARHGAP9	0.168192	0.118327	2845	21	12	Arhgap9	1.89058	1.51064	3787	131	117	ENSMPUG00000001827	ENSMUSG00000040345
FDFT1	25.6949	26.4645	1254	1197	1052	Fdft1	28.635	30.7919	4116	2547	3263	ENSMPUG00000001829	ENSMUSG00000021273
CTSB	575.81	618.64	1125	24160	22161	Ctsb	986.064	1007	6051	77545	95324	ENSMPUG00000001830	ENSMUSG00000021939
MARS	12.4118	14.0132	6908	2791	2689	Mars	21.5121	22.8062	3423	2135	2616	ENSMPUG00000001831	ENSMUSG00000040354
ADAM29	0	0	2583	0	0	Adam29	0	0	2726	0	0	ENSMPUG00000001832	ENSMUSG00000046258
EXOSC8	9.12913	8.75719	831	333	261	Exosc8	9.5017	9.27461	4333	369	436	ENSMPUG00000001833	ENSMUSG00000027752
DDIT3	4.23125	4.81722	1288	0	0	Ddit3	32.6295	30.6061	1713	649	751	ENSMPUG00000001835	ENSMUSG00000025408
ALG5	9.30915	9.38249	4574	1474	1280	Alg5	30.6343	29.3037	3728	1386	1610	ENSMPUG00000001836	ENSMUSG00000036632
MBD6	5.14794	6.0178	3045	601	580	Mbd6	7.5222	7.55788	4455	920	1140	ENSMPUG00000001837	ENSMUSG00000025409
ACR	0.0274562	0	1242	1	0	Acr	0.130999	0.0400031	1567	4	4	ENSMPUG00000001839	ENSMUSG00000022622
DCTN2	99.8428	111.732	1269	5546	5166	Dctn2	105.263	110.322	4795	6009	7525	ENSMPUG00000001840	ENSMUSG00000025410
RFXAP	10.3474	11.4799	846	368	337	Rfxap	11.7976	14.2189	2242	408	511	ENSMPUG00000001841	ENSMUSG00000036615
SLA	0.100086	0.0938843	3171	10	8	Sla	3.56544	3.17212	9186	329	352	ENSMPUG00000001842	ENSMUSG00000022372
KIF5A	1.33205	1.47623	5541	267	255	Kif5a	2.94461	2.47516	6990	561	594	ENSMPUG00000001843	ENSMUSG00000074657
CCNA1	0.261015	0.337713	3511	30	35	Ccna1	0.103983	0.0402423	1835	5	1	ENSMPUG00000001844	ENSMUSG00000027793
CCN4	0.290426	0.535113	1600	20	26	Ccn4	5.75155	5.1554	5565	913	1021	ENSMPUG00000001846	ENSMUSG00000005124
VWA8	8.92782	9.10121	5907	1783	1543	Vwa8	16.305	16.9131	12639	3337	4142	ENSMPUG00000001847	ENSMUSG00000058997
NDRG1	19.5437	18.9146	2032	1542	1287	Ndrg1	149.608	158.754	6596	11276	14267	ENSMPUG00000001849	ENSMUSG00000005125
HCAR1	0	0	1041	0	0	Hcar1	0.113277	0.141688	3285	13	19	ENSMPUG00000001850	ENSMUSG00000049241
PIP4K2C	17.0377	19.1572	1266	837	779	Pip4k2c	16.2641	16.4732	5456	1628	1977	ENSMPUG00000001852	ENSMUSG00000025417
MRPS28	37.8923	40.9733	564	617	567	Mrps28	23.4661	23.5704	783	521	631	ENSMPUG00000001853	ENSMUSG00000040269
RBMX	56.1459	60.4535	1179	2420	2168	Rbmx	15.7091	14.5944	4330	1176	1303	ENSMPUG00000001855	ENSMUSG00000031134
DCLK1	13.238	14.0083	3616	1474	1348	Dclk1	36.5836	35.2176	15296	6615	7752	ENSMPUG00000001856	ENSMUSG00000027797
ST3GAL1	3.05326	3.28689	1837	206	188	St3gal1	3.8116	4.10595	6851	638	802	ENSMPUG00000001858	ENSMUSG00000013846
HEY1	12.8597	11.6858	2498	1030	807	Hey1	45.6451	46.3608	3265	3531	4290	ENSMPUG00000001859	ENSMUSG00000040289
KNTC1	4.83284	4.60825	7122	1211	989	Kntc1	1.51459	1.25221	7983	270	345	ENSMPUG00000001860	ENSMUSG00000029414
NAF1	8.27013	7.46088	1649	500	399	Naf1	6.71656	6.91691	3094	637	782	ENSMPUG00000001861	ENSMUSG00000014907
ZFAT	1.7634	1.92056	4615	296	273	Zfat	1.25996	1.09127	7323	188	193	ENSMPUG00000001862	ENSMUSG00000022335
SHANK3	1.1656	1.15318	5139	243	188	Shank3	3.55218	3.68337	9236	481	589	ENSMPUG00000001864	ENSMUSG00000022623
RGCC	26.7468	27.8862	792	617	548	Rgcc	19.8276	21.0996	918	558	730	ENSMPUG00000001865	ENSMUSG00000022018
HPGD	0.423062	0.409248	3008	42	35	Hpgd	2.05145	1.71239	1683	112	111	ENSMPUG00000001867	ENSMUSG00000031613
KHDRBS3	15.0704	14.826	2853	1525	1276	Khdrbs3	28.6344	30.379	3662	1022	1219	ENSMPUG00000001869	ENSMUSG00000022332
CEP44	6.83651	5.93448	1402	347	252	Cep44	7.68667	7.90196	6096	355	406	ENSMPUG00000001870	ENSMUSG00000038215
NAA16	3.35204	2.6203	4486	545	377	Naa16	4.1597	4.15266	15080	282	323	ENSMPUG00000001871	ENSMUSG00000022020
FBXO8	12.8512	10.4614	1048	505	352	Fbxo8	20.3102	21.6176	5476	890	1122	ENSMPUG00000001872	ENSMUSG00000038206
NPY1R	0.515018	0.250668	3262	58	24	Npy1r	3.41474	3.80177	3454	328	437	ENSMPUG00000001873	ENSMUSG00000036437
MTRF1	2.56684	2.49066	6672	581	489	Mtrf1	2.70491	2.73818	2413	162	203	ENSMPUG00000001874	ENSMUSG00000022022
TKTL2	0	0	2345	0	0	Tktl2	0	0	5564	0	0	ENSMPUG00000001875	ENSMUSG00000025519
NBEA	10.3332	9.98087	10879	3900	3260	Nbea	4.15462	4.4309	31361	1563	1895	ENSMPUG00000001876	ENSMUSG00000027799
TMA16	7.50224	6.91341	1403	412	326	Tma16	3.37857	2.8068	7641	319	345	ENSMPUG00000001877	ENSMUSG00000025591
KBTBD7	3.19569	3.70616	1880	198	192	Kbtbd7	3.52998	3.52731	4526	500	594	ENSMPUG00000001878	ENSMUSG00000043881
WBP4	4.30278	4.1949	3906	610	531	Wbp4	17.2974	16.6128	7566	1344	1631	ENSMPUG00000001879	ENSMUSG00000022023
MARCH1	0	0.0326588	2317	0	3	March1	1.55689	1.57483	7146	172	199	ENSMPUG00000001880	ENSMUSG00000036469
ELF1	11.1555	12.5031	2543	966	936	Elf1	9.61016	10.1084	6737	1237	1556	ENSMPUG00000001881	ENSMUSG00000036461
FAM135B	0.133514	0.131833	4459	21	20	Fam135b	0.208713	0.146901	19492	68	84	ENSMPUG00000001882	ENSMUSG00000036800
SUGT1	47.2033	40.8422	1005	1635	1269	Sugt1	71.779	71.5288	7792	2609	3132	ENSMPUG00000001883	ENSMUSG00000022024
ARHGEF6	14.0044	15.3359	6045	2924	2693	Arhgef6	10.9768	11.7627	8552	1068	1276	ENSMPUG00000001884	ENSMUSG00000031133
RFC3	7.74147	8.09631	1407	357	327	Rfc3	8.1675	6.76957	3611	313	336	ENSMPUG00000001885	ENSMUSG00000033970
CNMD	7.80538	8.79595	1237	375	333	Cnmd	7.08044	8.04244	1843	293	405	ENSMPUG00000001886	ENSMUSG00000022025
PCDH8	0.394635	0.353848	2753	35	27	Pcdh8	0.129148	0.0625698	4538	6	7	ENSMPUG00000001889	ENSMUSG00000036422
STARD13	4.95227	5.0214	7982	1343	1150	Stard13	10.1481	11.2763	8594	1480	1840	ENSMPUG00000001890	ENSMUSG00000016128
COL22A1	0.468489	0.439466	7269	131	114	Col22a1	1.31429	1.35273	9203	225	264	ENSMPUG00000001891	ENSMUSG00000079022
CD40LG	0.0224122	0.0112627	4880	3	1	Cd40lg	0	0	1250	0	0	ENSMPUG00000001893	ENSMUSG00000031132
KL	0.0633051	0.0247426	3015	6	2	Kl	0.00597138	0	9328	1	0	ENSMPUG00000001895	ENSMUSG00000058488
HTATSF1	28.5967	28.386	3549	3371	2855	Htatsf1	21.1724	20.8404	4879	1885	2230	ENSMPUG00000001901	ENSMUSG00000067873
BRS3	0	0	2482	0	0	Brs3	0	0	2772	0	0	ENSMPUG00000001904	ENSMUSG00000031130
TMEM192	5.13814	6.05285	1389	292	269	Tmem192	13.5791	14.5645	1750	442	555	ENSMPUG00000001905	ENSMUSG00000025521
PDS5B	7.20147	6.86566	5236	1389	1154	Pds5b	9.06816	8.40102	9839	1866	2144	ENSMPUG00000001906	ENSMUSG00000034021
OLFM4	0.0184101	0.0215866	3436	2	2	Olfm4	0.0394361	0.0509445	2962	2	4	ENSMPUG00000001907	ENSMUSG00000022026
KCNK9	0	0.0719956	1125	1	2	Kcnk9	0.00489532	0.0101977	12300	2	5	ENSMPUG00000001908	ENSMUSG00000036760
HAND2	0	0.0475226	885	0	2	Hand2	0.0134081	0	2351	1	0	ENSMPUG00000001909	ENSMUSG00000038193
DTX3	19.6228	19.4008	1059	900	796	Dtx3	36.7105	36.9935	2572	2318	2762	ENSMPUG00000001912	ENSMUSG00000040415
SCRG1	87.9221	92.9138	990	5091	4140	Scrg1	119.361	135.52	700	2471	3335	ENSMPUG00000001913	ENSMUSG00000031610
SAP30	3.69451	3.14339	3762	524	384	Sap30	22.1837	21.8814	1178	813	963	ENSMPUG00000001916	ENSMUSG00000031609
ADGRG4	0	0	9060	0	0	Adgrg4	0	0	9817	0	0	ENSMPUG00000001918	ENSMUSG00000053852
HMGB2	7.3261	8.13166	5340	1298	1252	Hmgb2	23.6761	25.5669	3003	855	1079	ENSMPUG00000001919	ENSMUSG00000054717
GALNT7	3.56346	3.33277	5170	630	517	Galnt7	6.67488	6.38704	5253	845	973	ENSMPUG00000001925	ENSMUSG00000031608
SLC26A10	0.217848	0.234145	1809	29	23	Slc26a10	0.222491	0.719115	4519	27	48	ENSMPUG00000001927	ENSMUSG00000040441
GALNTL6	0	0.0430661	2617	0	3	Galntl6	0	0.0604474	7414	0	5	ENSMPUG00000001928	ENSMUSG00000096914
AGO2	11.5473	12.4996	2756	1184	1111	Ago2	8.96775	9.16649	14031	4007	4897	ENSMPUG00000001930	ENSMUSG00000036698
PSMB8	0.0291977	0.102701	1176	1	3	Psmb8	20.9191	17.6305	3381	450	475	ENSMPUG00000001933	ENSMUSG00000024338
NR1H2	12.9315	16.1329	1383	791	831	Nr1h2	23.9883	25.4131	3354	1455	1786	ENSMPUG00000001934	ENSMUSG00000060601
TAP1	4.14755	4.73554	2648	392	366	Tap1	11.0221	10.1901	5476	871	1084	ENSMPUG00000001935	ENSMUSG00000037321
PTK2	20.7135	20.5968	3509	2865	2434	Ptk2	27.1825	26.1811	11803	2866	3354	ENSMPUG00000001936	ENSMUSG00000022607
N4BP2L1	2.28457	3.26414	561	71	80	N4bp2l1	4.10479	3.82186	3813	211	229	ENSMPUG00000001937	ENSMUSG00000041132
PSMB9	0.491463	0.504152	630	15	9	Psmb9	5.53284	4.57703	3660	217	231	ENSMPUG00000001940	ENSMUSG00000096727
DENND3	3.22181	3.3771	3722	424	374	Dennd3	0.984499	1.09787	5709	132	182	ENSMPUG00000001942	ENSMUSG00000036661
BRCA2	1.88256	1.61238	11271	760	543	Brca2	1.23828	1.20623	13643	318	366	ENSMPUG00000001945	ENSMUSG00000041147
SLC45A4	2.30687	2.28199	7379	575	484	Slc45a4	10.058	10.663	8471	1308	1599	ENSMPUG00000001946	ENSMUSG00000079020
ZAR1L	0	0.0851618	972	0	2	Zar1l	0	0	895	0	0	ENSMPUG00000001948	ENSMUSG00000056586
ARSA	64.2076	70.7551	1740	3756	3518	Arsa	22.1192	23.1963	3680	2071	2679	ENSMPUG00000001949	ENSMUSG00000022620
PTP4A3	8.09512	8.20006	522	126	108	Ptp4a3	10.8858	11.8089	9351	659	852	ENSMPUG00000001950	ENSMUSG00000059895
POF1B	0	0	3738	0	0	Pof1b	0	0.00661123	3886	1	1	ENSMPUG00000001951	ENSMUSG00000034607
MAPK8IP2	5.00292	5.23013	6688	1185	1038	Mapk8ip2	1.49261	1.72436	5700	274	382	ENSMPUG00000001952	ENSMUSG00000022619
CPT1B	1.10053	1.1932	4166	240	215	Cpt1b	0.765976	0.476083	3372	5	1	ENSMPUG00000001953	ENSMUSG00000078937
BRD2	40.4758	44.0195	4926	6726	6281	Brd2	61.602	60.358	7826	5855	7057	ENSMPUG00000001955	ENSMUSG00000024335
ODF3B	2.04543	1.30805	789	82	61	Odf3b	0.724269	0.733988	1786	20	27	ENSMPUG00000001957	ENSMUSG00000047394
B4GALNT1	2.78016	3.1279	2026	217	210	B4galnt1	4.75284	5.32956	3454	255	312	ENSMPUG00000001960	ENSMUSG00000006731
MROH5	0.0293754	0.0344444	6341	27	27	Mroh5	0.0225958	0.0246598	8105	2	2	ENSMPUG00000001962	ENSMUSG00000072487
OPRM1	0.0200864	0.0471029	1648	1	2	Oprm1	0	0.0279559	8037	0	2	ENSMPUG00000001963	ENSMUSG00000000766
NAPSA	2.02868	1.89356	5422	383	306	Napsa	1.08268	1.02054	2660	39	42	ENSMPUG00000001965	ENSMUSG00000002204
SLC25A14	5.89428	5.68571	1589	374	296	Slc25a14	7.47924	8.55765	2364	342	431	ENSMPUG00000001966	ENSMUSG00000031105
IPCEF1	0	0	1360	0	0	Ipcef1	0.0525424	0.0212943	9003	4	6	ENSMPUG00000001967	ENSMUSG00000064065
COL11A2	1.24437	1.13486	8046	476	385	Col11a2	2.9902	3.03219	6874	619	678	ENSMPUG00000001968	ENSMUSG00000024330
ABLIM1	41.0858	42.9312	2853	4259	3755	Ablim1	15.4981	16.5475	11949	2931	3501	ENSMPUG00000001971	ENSMUSG00000025085
SCAF8	9.66	9.94204	5306	1772	1537	Scaf8	11.6297	11.6612	5891	1517	1895	ENSMPUG00000001974	ENSMUSG00000046201
NCAPH2	13.6708	14.1627	1710	999	918	Ncaph2	26.0788	25.2223	4198	2110	2558	ENSMPUG00000001977	ENSMUSG00000008690
AFAP1L2	7.01698	7.22978	3491	896	781	Afap1l2	31.7885	32.6859	5675	3872	4752	ENSMPUG00000001978	ENSMUSG00000025083
SLC9A6	14.0537	12.4057	4618	2171	1635	Slc9a6	14.8542	13.0891	5098	1412	1648	ENSMPUG00000001981	ENSMUSG00000060681
LMF2	20.2496	21.9811	2440	1863	1725	Lmf2	11.082	11.9694	3885	1112	1414	ENSMPUG00000001982	ENSMUSG00000022614
VWA2	0.063354	0.0520002	4931	12	7	Vwa2	0.00759989	0	4049	1	0	ENSMPUG00000001983	ENSMUSG00000025082
RSRC2	14.9693	15.1071	3807	2071	1778	Rsrc2	30.5957	31.2695	8172	1796	2128	ENSMPUG00000001984	ENSMUSG00000029422
ZCCHC8	3.44456	3.43872	6486	774	645	Zcchc8	10.9919	11.1654	5251	599	789	ENSMPUG00000001986	ENSMUSG00000029427
TDRD1	0	0	4310	0	0	Tdrd1	0.0312953	0.0104276	5443	5	2	ENSMPUG00000001987	ENSMUSG00000025081
NEXMIF	0.689467	0.638665	4542	104	86	Nexmif	0.221695	0.26976	11532	59	85	ENSMPUG00000001988	ENSMUSG00000046449
RXFP2	0	0	4454	0	0	Rxfp2	0.151888	0.105721	5690	6	5	ENSMPUG00000001989	ENSMUSG00000053368
ABCB7	21.1523	20.7818	2537	1869	1550	Abcb7	4.126	4.08475	5905	797	948	ENSMPUG00000001990	ENSMUSG00000031333
KCNC3	1.89338	1.77603	2061	152	119	Kcnc3	4.32932	3.33175	5995	384	457	ENSMPUG00000001991	ENSMUSG00000062785
CLIP1	15.9062	15.4328	7386	4090	3380	Clip1	11.7145	11.3736	12388	2024	2367	ENSMPUG00000001992	ENSMUSG00000049550
UPRT	8.97206	8.65432	1749	603	500	Uprt	7.50643	7.46966	2304	573	686	ENSMPUG00000001994	ENSMUSG00000073016
ZDHHC15	4.28973	3.10417	1042	164	111	Zdhhc15	2.19834	2.59856	5509	415	585	ENSMPUG00000001996	ENSMUSG00000033906
OS9	22.0597	24.1098	6362	4726	4415	Os9	49.346	50.3734	2629	4326	5267	ENSMPUG00000001997	ENSMUSG00000040462
AGAP2	0.287336	0.1474	3519	36	18	Agap2	0.734344	0.565422	5941	127	117	ENSMPUG00000002000	ENSMUSG00000025422
ADGRB1	3.66938	3.77311	4979	676	609	Adgrb1	11.6819	12.784	7222	911	1241	ENSMPUG00000002001	ENSMUSG00000034730
MYH14	1.59438	1.62566	8901	510	463	Myh14	6.33825	6.37208	7273	1401	1695	ENSMPUG00000002003	ENSMUSG00000030739
TSPAN31	40.1262	38.3141	723	1073	877	Tspan31	76.5378	78.154	2193	2492	2954	ENSMPUG00000002004	ENSMUSG00000006736
TIAM2	4.52058	4.2818	5058	765	627	Tiam2	0	0	12741	643	805	ENSMPUG00000002005	ENSMUSG00000023800
RBMX2	6.58681	6.80663	1224	341	311	Rbmx2	2.86574	2.9663	1872	143	189	ENSMPUG00000002006	ENSMUSG00000031107
CCDC186	8.70875	7.2027	3652	1078	766	Ccdc186	9.32239	9.64924	6899	1481	1756	ENSMPUG00000002007	ENSMUSG00000035173
NHLRC2	9.14919	9.36928	2181	703	628	Nhlrc2	3.8761	4.21628	8718	1124	1356	ENSMPUG00000002009	ENSMUSG00000025078
FRMD3	2.396	2.66075	2532	233	206	Frmd3	5.65055	7.27038	6065	592	815	ENSMPUG00000002010	ENSMUSG00000049122
DCLRE1A	3.84301	3.92497	4365	549	488	Dclre1a	3.8378	4.22515	6384	401	517	ENSMPUG00000002011	ENSMUSG00000025077
PLEKHS1	0.00824123	0.0193265	3822	1	2	Plekhs1	0.0927922	0.147879	3628	11	12	ENSMPUG00000002013	ENSMUSG00000035818
CDK4	106.553	117.753	915	3969	3676	Cdk4	85.5417	84.4736	3249	3233	3837	ENSMPUG00000002016	ENSMUSG00000006728
CASP7	1.10878	1.04978	4547	181	139	Casp7	6.76378	7.24865	4403	454	571	ENSMPUG00000002017	ENSMUSG00000025076
LRRC43	0.0812106	0.0761769	2006	9	6	Lrrc43	0.139875	0.220456	2066	11	20	ENSMPUG00000002018	ENSMUSG00000063409
NRAP	0.0379328	0.0635405	5742	7	10	Nrap	0.0644426	0.0879041	5507	16	19	ENSMPUG00000002019	ENSMUSG00000049134
ENOX2	3.28966	3.38538	3608	415	366	Enox2	4.89049	5.19877	4356	456	548	ENSMPUG00000002021	ENSMUSG00000031109
MLXIP	8.53203	8.40501	4056	1222	1056	Mlxip	6.42048	5.74032	8326	1364	1510	ENSMPUG00000002022	ENSMUSG00000038342
ARHGAP36	1.22551	1.10536	3036	121	94	Arhgap36	9.94099	9.70231	3421	1011	1186	ENSMPUG00000002024	ENSMUSG00000036198
BCL7A	3.8757	3.77985	1813	259	229	Bcl7a	3.47782	3.94076	9490	508	686	ENSMPUG00000002025	ENSMUSG00000029438
IDNK	0.741623	1.01312	4355	111	128	Idnk	22.8674	26.045	3377	649	870	ENSMPUG00000002026	ENSMUSG00000050002
HABP2	0	0	1770	0	0	Habp2	0	0	3193	1	0	ENSMPUG00000002027	ENSMUSG00000025075
UBQLN1	80.5392	82.8167	1773	5040	4359	Ubqln1	41.852	43.7288	4406	5008	6202	ENSMPUG00000002028	ENSMUSG00000005312
MIOX	0.167496	0	861	7	10	Miox	0	0	1651	0	0	ENSMPUG00000002031	ENSMUSG00000022613
TCF7L2	8.88512	8.56778	3389	1105	922	Tcf7l2	5.03268	4.44297	8894	467	512	ENSMPUG00000002032	ENSMUSG00000024985
GKAP1	8.71093	7.96783	1119	361	305	Gkap1	21.7185	18.5557	5773	817	863	ENSMPUG00000002033	ENSMUSG00000021552
WDR66	0.158031	0.1853	5903	38	36	Wdr66	1.768	1.47548	8961	173	231	ENSMPUG00000002036	ENSMUSG00000029442
MARCH9	3.96351	4.48849	810	136	111	March9	1.41379	1.35843	3037	145	167	ENSMPUG00000002037	ENSMUSG00000040502
VTI1A	15.3844	14.8071	720	500	464	Vti1a	14.1597	15.1421	12304	1419	1789	ENSMPUG00000002040	ENSMUSG00000024983
ZDHHC6	19.0117	18.1918	3298	2180	1789	Zdhhc6	25.4121	25.8442	8284	1855	2250	ENSMPUG00000002043	ENSMUSG00000024982
ACSL5	3.40417	3.33906	2920	386	325	Acsl5	21.6291	16.0313	4864	1696	1927	ENSMPUG00000002044	ENSMUSG00000024981
CYP27B1	0.172067	0.252187	1548	14	14	Cyp27b1	0.0529366	0.0624462	2574	5	7	ENSMPUG00000002045	ENSMUSG00000006724
METTL1	10.8296	12.6969	834	362	389	Mettl1	9.31303	9.38245	2907	486	580	ENSMPUG00000002046	ENSMUSG00000006732
TECTB	0.0383541	0.0224859	3304	4	2	Tectb	0.0277008	0.0968376	3820	3	4	ENSMPUG00000002047	ENSMUSG00000024979
EEF1AKMT3	1.33656	1.10993	681	45	34	Eef1akmt3	0.175418	0.143909	2719	15	14	ENSMPUG00000002048	ENSMUSG00000080115
GPAM	35.826	35.559	6974	8376	7098	Gpam	27.995	30.2178	6664	5357	6909	ENSMPUG00000002049	ENSMUSG00000024978
HPD	0.107752	0.183773	3237	53	50	Hpd	0	0	2128	0	0	ENSMPUG00000002050	ENSMUSG00000029445
TSFM	6.31217	6.62488	4295	425	395	Tsfm	16.9737	16.0304	2904	600	704	ENSMPUG00000002051	ENSMUSG00000040521
SETD1B	2.48757	2.98924	5546	495	493	Setd1b	3.89139	3.21218	12068	939	1029	ENSMPUG00000002053	ENSMUSG00000038384
SBF1	12.597	13.4583	5673	2621	2393	Sbf1	16.6965	21.5957	6826	2815	3314	ENSMPUG00000002054	ENSMUSG00000036529
ADRA2A	7.83643	8.24769	969	295	289	Adra2a	5.62629	6.53046	4832	675	945	ENSMPUG00000002055	ENSMUSG00000033717
AVIL	0.38869	0.293446	7233	71	46	Avil	0.410361	0.33551	3398	57	62	ENSMPUG00000002056	ENSMUSG00000025432
SHOC2	19.4516	20.0621	1991	1323	1155	Shoc2	22.539	25.873	5579	2174	2714	ENSMPUG00000002060	ENSMUSG00000024976
RHOF	2.2895	2.60174	998	99	88	Rhof	0.922659	0.986809	4602	76	91	ENSMPUG00000002061	ENSMUSG00000029449
TSPAN5	13.4052	13.4568	1144	536	427	Tspan5	49.4039	53.5276	7389	3862	4948	ENSMPUG00000002062	ENSMUSG00000028152
NUP35	4.648	4.39861	3456	547	455	Nup35	10.7866	10.9359	3366	345	398	ENSMPUG00000002063	ENSMUSG00000026999
CTDSP2	21.3241	22.1625	5718	4034	3580	Ctdsp2	33.376	34.5245	5524	3878	4864	ENSMPUG00000002064	ENSMUSG00000078429
PDCD4	18.8616	17.8039	1474	948	786	Pdcd4	22.0516	22.7286	3135	1453	1784	ENSMPUG00000002065	ENSMUSG00000024975
RAP1GDS1	37.3447	35.2867	4732	6122	4955	Rap1gds1	38.522	40.3081	7559	4576	5713	ENSMPUG00000002066	ENSMUSG00000028149
MMGT1	14.7991	13.2492	396	272	179	Mmgt1	16.8806	17.1042	4234	2267	2734	ENSMPUG00000002067	ENSMUSG00000061273
DUSP19	7.95975	7.58633	666	272	226	Dusp19	7.61565	6.78901	2992	334	353	ENSMPUG00000002068	ENSMUSG00000027001
RBM20	1.17005	0.991778	6601	260	188	Rbm20	1.02595	1.0817	6790	163	213	ENSMPUG00000002070	ENSMUSG00000043639
LRIG3	6.45234	6.58896	8013	1827	1596	Lrig3	1.98007	2.05526	8347	251	310	ENSMPUG00000002071	ENSMUSG00000020105
STPG2	0.0999036	0.163993	1656	6	8	Stpg2	0.0154686	0.012907	3017	1	1	ENSMPUG00000002072	ENSMUSG00000047940
TFB1M	7.36459	8.2022	2087	401	373	Tfb1m	6.11979	7.1753	3609	275	384	ENSMPUG00000002073	ENSMUSG00000036983
SMC3	14.3095	13.6772	5712	2921	2388	Smc3	13.5882	13.1853	5541	2116	2535	ENSMPUG00000002074	ENSMUSG00000024974
NOX3	0.0545808	0.0639976	2362	4	5	Nox3	0	0	1792	0	1	ENSMPUG00000002076	ENSMUSG00000023802
NCKAP1	57.5285	55.5412	3627	7262	5829	Nckap1	61.6745	63.6152	4964	9483	11855	ENSMPUG00000002079	ENSMUSG00000027002
SLC16A7	1.45015	1.38454	1602	84	62	Slc16a7	2.68182	2.79665	11839	254	236	ENSMPUG00000002081	ENSMUSG00000020102
DUSP5	2.3006	2.51489	2671	201	183	Dusp5	3.50095	3.23932	2473	273	293	ENSMPUG00000002083	ENSMUSG00000034765
SMNDC1	17.5704	19.666	898	582	523	Smndc1	19.9945	19.8607	2477	1210	1435	ENSMPUG00000002089	ENSMUSG00000025024
UNC5C	1.23258	1.16249	3537	154	129	Unc5c	5.64293	5.32199	19135	1497	1675	ENSMPUG00000002091	ENSMUSG00000059921
TMEM120B	4.12041	3.86484	1094	170	155	Tmem120b	2.75412	2.14121	2852	100	114	ENSMPUG00000002092	ENSMUSG00000054434
PSCA	3.68509	3.93362	366	135	112	Psca	0.0407642	0.0682078	860	1	3	ENSMPUG00000002094	ENSMUSG00000022598
MXI1	3.23825	3.77603	1843	271	245	Mxi1	13.8352	14.5473	6823	894	1100	ENSMPUG00000002095	ENSMUSG00000025025
ADD3	171.586	153.371	5116	30926	24010	Add3	99.3021	101.321	6380	11611	14390	ENSMPUG00000002096	ENSMUSG00000025026
BMPR1B	3.3244	3.09875	6286	689	548	Bmpr1b	7.58155	7.39741	5962	1109	1329	ENSMPUG00000002097	ENSMUSG00000052430
MORN3	3.32466	3.37255	4524	506	436	Morn3	1.07827	0.68705	1353	21	24	ENSMPUG00000002098	ENSMUSG00000029477
XPNPEP1	16.5433	17.3944	5532	3158	2843	Xpnpep1	54.9415	52.6931	9234	3305	3762	ENSMPUG00000002099	ENSMUSG00000025027
ORAI1	2.10662	2.10318	5497	388	329	Orai1	12.7887	12.8299	2295	653	778	ENSMPUG00000002100	ENSMUSG00000049686
PDLIM5	27.2632	23.0857	5504	5510	4071	Pdlim5	62.7246	63.8718	8877	8399	10441	ENSMPUG00000002101	ENSMUSG00000028273
IGSF1	0.215616	0.177658	5349	44	32	Igsf1	6.7973	6.66805	5768	675	820	ENSMPUG00000002103	ENSMUSG00000031111
KDM2B	3.83216	4.02436	3933	534	481	Kdm2b	7.31072	5.21352	10869	519	544	ENSMPUG00000002104	ENSMUSG00000029475
HPGDS	0	0	981	0	0	Hpgds	9.51498	9.03521	6425	788	949	ENSMPUG00000002107	ENSMUSG00000029919
SORCS1	7.60756	9.23357	3546	950	979	Sorcs1	9.94142	11.0054	8441	1756	2217	ENSMPUG00000002110	ENSMUSG00000043531
SMARCAD1	12.4526	11.0045	3800	1793	1374	Smarcad1	15.7509	16.4531	13322	1520	1817	ENSMPUG00000002111	ENSMUSG00000029920
LYNX1	13.1049	9.97605	360	225	160	Lynx1	31.2828	33.3779	4662	4103	5240	ENSMPUG00000002112	ENSMUSG00000022594
RNF34	12.7785	12.7005	2960	1270	1070	Rnf34	17.7521	17.3327	4440	1335	1673	ENSMPUG00000002115	ENSMUSG00000029474
ANAPC5	5.38086	5.6545	5793	1096	1004	Anapc5	51.5891	50.854	6111	4008	4772	ENSMPUG00000002118	ENSMUSG00000029472
STK26	1.10049	1.10111	2206	71	71	Stk26	0.10663	0.0604755	5271	11	7	ENSMPUG00000002119	ENSMUSG00000031112
GRID2	3.97499	4.33753	2780	369	342	Grid2	0.299832	0.241609	19172	50	50	ENSMPUG00000002120	ENSMUSG00000071424
C1QTNF7	0.311226	0.346375	5895	77	67	C1qtnf7	0.965027	0.597269	4162	60	41	ENSMPUG00000002122	ENSMUSG00000061535
P2RX4	36.7798	38.1158	1206	1689	1502	P2rx4	25.5616	26.2417	7025	1336	1553	ENSMPUG00000002123	ENSMUSG00000029470
CC2D2A	4.26387	4.38885	5793	846	740	Cc2d2a	7.64013	7.75352	6809	1308	1575	ENSMPUG00000002124	ENSMUSG00000039765
P2RX7	5.07572	6.6075	2416	507	530	P2rx7	3.65793	4.75995	5970	470	517	ENSMPUG00000002128	ENSMUSG00000029468
CCSER1	0.114377	0.0670568	5448	18	11	Ccser1	1.43231	1.45513	9635	78	113	ENSMPUG00000002129	ENSMUSG00000039578
ZMAT1	0.679424	0.551535	4786	110	75	Zmat1	3.59386	3.47945	5391	421	479	ENSMPUG00000002130	ENSMUSG00000052676
IFT81	7.34011	6.49114	3335	897	674	Ift81	9.15607	9.11606	5840	943	1094	ENSMPUG00000002131	ENSMUSG00000029469
FBXL5	26.0976	23.2066	3125	2789	2121	Fbxl5	26.8108	28.0086	9740	2512	3070	ENSMPUG00000002133	ENSMUSG00000039753
CDCA4	1.62357	1.67975	4271	226	198	Cdca4	6.76999	6.59394	4198	440	498	ENSMPUG00000002135	ENSMUSG00000047832
ATP2A2	91.443	96.451	3129	9589	8600	Atp2a2	94.7042	98.7525	6081	14351	17790	ENSMPUG00000002138	ENSMUSG00000029467
BST1	11.7848	10.7808	4299	1676	1330	Bst1	11.218	9.16469	3317	601	631	ENSMPUG00000002139	ENSMUSG00000029082
MMRN1	0.103544	0.114666	5417	18	17	Mmrn1	0.0068557	0	5868	1	0	ENSMPUG00000002146	ENSMUSG00000054641
ANAPC7	15.6307	17.055	4054	2285	2095	Anapc7	13.631	13.7315	5119	1152	1378	ENSMPUG00000002147	ENSMUSG00000029466
PLD4	0	0.0248666	1568	3	1	Pld4	20.4652	19.643	3462	681	762	ENSMPUG00000002148	ENSMUSG00000052160
PROM1	0.386215	0.286621	6350	91	59	Prom1	9.81912	10.919	7175	1264	1655	ENSMPUG00000002149	ENSMUSG00000029086
ARPC3	32.8884	34.3223	3674	4918	4471	Arpc3	154.676	154.58	2762	4093	4902	ENSMPUG00000002151	ENSMUSG00000029465
CEP170B	7.40682	7.69941	8413	2189	1957	Cep170b	12.4606	11.8612	8002	614	722	ENSMPUG00000002152	ENSMUSG00000072825
FAM13A	5.21098	5.8108	3587	663	622	Fam13a	3.23682	2.97233	10505	483	592	ENSMPUG00000002154	ENSMUSG00000037709
GLA	11.7431	12.4606	1116	444	408	Gla	7.01963	7.70904	3265	716	939	ENSMPUG00000002155	ENSMUSG00000031266
GPN3	46.1499	44.2563	855	1473	1146	Gpn3	9.15161	9.38779	2508	418	518	ENSMPUG00000002156	ENSMUSG00000029464
AKT1	87.6098	95.3023	1602	4901	4474	Akt1	71.1198	71.1317	4098	6111	7296	ENSMPUG00000002158	ENSMUSG00000001729
FAM216A	7.81446	7.06805	4659	1500	1116	Fam216a	28.1758	30.7375	1388	570	765	ENSMPUG00000002159	ENSMUSG00000029463
SIVA1	12.6736	13.1764	411	205	192	Siva1	21.7637	21.0918	2420	591	675	ENSMPUG00000002160	ENSMUSG00000064326
RAD9B	2.25826	1.90764	3889	318	225	Rad9b	2.50304	1.90498	4322	124	142	ENSMPUG00000002162	ENSMUSG00000038569
NAP1L5	21.5649	23.4882	513	409	373	Nap1l5	3.94843	4.60292	1844	215	252	ENSMPUG00000002166	ENSMUSG00000055430
ADSSL1	0.950507	1.07931	3172	124	118	Adssl1	3.02749	3.43391	2090	178	249	ENSMPUG00000002167	ENSMUSG00000011148
BTK	0.0364646	0.042756	2635	3	5	Btk	2.59916	3.05349	3149	229	300	ENSMPUG00000002171	ENSMUSG00000031264
RMI1	2.42703	1.54917	2251	193	108	Rmi1	5.60245	5.33671	6568	272	316	ENSMPUG00000002172	ENSMUSG00000035367
FRMD7	0.0542397	0.111296	2376	4	8	Frmd7	0.0153987	0	2142	1	0	ENSMPUG00000002173	ENSMUSG00000036131
SLC28A3	0	0	7173	1	0	Slc28a3	0	0.0106719	7902	0	1	ENSMPUG00000002174	ENSMUSG00000021553
PPTC7	8.28323	8.12857	2857	790	666	Pptc7	7.25509	7.95697	4719	826	1043	ENSMPUG00000002175	ENSMUSG00000038582
RAP2C	16.7543	13.3722	3628	1959	1340	Rap2c	14.8261	14.3473	3545	1771	2060	ENSMPUG00000002176	ENSMUSG00000050029
MBNL3	0.0159021	0.037291	2046	1	2	Mbnl3	0.213783	0.355694	8743	24	28	ENSMPUG00000002178	ENSMUSG00000036109
NTRK2	53.2406	54.5848	2139	3930	3477	Ntrk2	231.208	251.276	19292	32927	42410	ENSMPUG00000002180	ENSMUSG00000055254
TAF7L	0	0	2187	0	0	Taf7l	0	0.0137817	2245	0	1	ENSMPUG00000002181	ENSMUSG00000009596
AGTPBP1	1.96315	1.76727	4933	342	264	Agtpbp1	17.0375	17.8851	21824	1428	1780	ENSMPUG00000002182	ENSMUSG00000021557
NAA35	13.5864	13.1229	2394	1187	970	Naa35	28.3645	24.668	8861	1403	1734	ENSMPUG00000002183	ENSMUSG00000021555
TCTN1	23.9483	23.3872	1771	1340	1131	Tctn1	6.15082	5.21456	8295	478	561	ENSMPUG00000002184	ENSMUSG00000038593
GOLM1	61.6841	68.2495	1617	4077	3829	Golm1	22.1155	23.1046	4424	2110	2599	ENSMPUG00000002186	ENSMUSG00000021556
HERC6	1.62728	1.30873	3048	187	135	Herc6	7.80455	6.69533	9292	604	635	ENSMPUG00000002187	ENSMUSG00000029798
PPP1CC	20.0222	17.7346	3715	2988	2302	Ppp1cc	53.0151	57.3574	3424	1623	2083	ENSMPUG00000002188	ENSMUSG00000004455
ISCA1	55.5572	56.507	600	1405	1170	Isca1	35.3226	37.699	10680	1439	1828	ENSMPUG00000002189	ENSMUSG00000044792
CCDC63	0.0536921	0.0209849	1833	3	1	Ccdc63	0.0652922	0.17903	7351	3	8	ENSMPUG00000002190	ENSMUSG00000043036
TUT7	10.1793	10.2612	5475	2053	1774	Tut7	32.394	32.4267	14732	3061	3698	ENSMPUG00000002191	ENSMUSG00000035248
PPM1K	3.57257	2.77216	5340	648	428	Ppm1k	4.63841	4.1041	6022	536	637	ENSMPUG00000002192	ENSMUSG00000037826
DAPK1	3.41425	3.24786	6925	1025	821	Dapk1	14.9015	14.0933	9012	2477	2978	ENSMPUG00000002196	ENSMUSG00000021559
INF2	37.4135	39.8444	3675	4457	4092	Inf2	48.6541	47.8535	4871	5647	6677	ENSMPUG00000002197	ENSMUSG00000037679
MNS1	2.42511	2.18532	3518	304	234	Mns1	5.23764	5.94871	5363	318	452	ENSMPUG00000002199	ENSMUSG00000032221
TEX9	4.05502	3.5784	1559	236	165	Tex9	9.16762	8.10881	8798	291	312	ENSMPUG00000002200	ENSMUSG00000090626
DRP2	1.21267	1.16884	7877	346	287	Drp2	4.82695	4.57729	8553	919	1090	ENSMPUG00000002203	ENSMUSG00000000223
RFX7	3.77472	3.63322	9421	1164	958	Rfx7	5.50571	4.9534	15302	988	1137	ENSMPUG00000002204	ENSMUSG00000037674
MYL2	0	0	2480	0	0	Myl2	0.352732	0.615976	1950	7	9	ENSMPUG00000002205	ENSMUSG00000013936
NEDD4	15.1312	14.864	6386	3378	2790	Nedd4	298.953	300.25	12601	48688	58509	ENSMPUG00000002206	ENSMUSG00000032216
CUX2	0.218719	0.19126	8331	61	48	Cux2	0.413958	0.486088	10082	25	37	ENSMPUG00000002207	ENSMUSG00000042589
CENPI	2.06367	1.84034	2226	194	148	Cenpi	1.78759	1.80498	5681	186	229	ENSMPUG00000002208	ENSMUSG00000031262
PRTG	1.57568	1.7365	3664	196	176	Prtg	0.230048	0.268635	9158	68	100	ENSMPUG00000002211	ENSMUSG00000036030
ATXN2	21.7639	22.242	3201	2727	2394	Atxn2	44.9829	45.3914	15689	2608	3119	ENSMPUG00000002212	ENSMUSG00000042605
PYGO1	6.18075	5.28875	4992	997	728	Pygo1	3.09882	3.30942	7916	814	1041	ENSMPUG00000002214	ENSMUSG00000034910
DNAAF4	1.68155	1.44265	1617	89	63	Dnaaf4	2.20808	1.83666	1975	0	0	ENSMPUG00000002216	ENSMUSG00000092192
SFSWAP	7.83211	8.15378	4771	1284	1136	Sfswap	21.2429	20.3324	8000	1655	1964	ENSMPUG00000002218	ENSMUSG00000029439
CCPG1	14.4839	13.3446	3435	2033	1637	Ccpg1	42.8046	44.9109	7497	32	19	ENSMPUG00000002220	ENSMUSG00000034563
PPP6R2	12.1787	12.8173	3618	1806	1655	Ppp6r2	12.0015	11.5839	9345	1130	1347	ENSMPUG00000002221	ENSMUSG00000036561
FRZB	0.228225	0.203888	2931	21	17	Frzb	0.470376	0.646059	3237	44	61	ENSMPUG00000002222	ENSMUSG00000027004
PIGB	7.1442	6.85903	1626	496	385	Pigb	6.20339	7.02162	10434	428	567	ENSMPUG00000002223	ENSMUSG00000079469
MMP17	1.4956	1.2626	1659	91	75	Mmp17	0.837934	0.960343	6619	178	210	ENSMPUG00000002224	ENSMUSG00000029436
DNAJC10	31.1653	28.3607	4437	4816	3739	Dnajc10	56.0019	55.7598	5004	7143	8491	ENSMPUG00000002225	ENSMUSG00000027006
RAB27A	2.865	2.68748	3847	365	293	Rab27a	2.05135	2.58521	3879	199	291	ENSMPUG00000002226	ENSMUSG00000032202
DENND6B	4.08917	4.58418	5210	1137	1094	Dennd6b	2.1052	2.21865	5896	208	261	ENSMPUG00000002227	ENSMUSG00000015377
RSL24D1	30.2645	29.2907	797	831	661	Rsl24d1	20.4761	21.9288	1716	601	789	ENSMPUG00000002228	ENSMUSG00000032215
NCR1	0.0311112	0	1112	1	0	Ncr1	0	0	1540	0	0	ENSMPUG00000002230	ENSMUSG00000062524
PDE1A	0.110562	0.0555585	2059	9	3	Pde1a	9.45487	10.5619	6012	966	1251	ENSMPUG00000002231	ENSMUSG00000059173
PKD2	15.2211	16.4264	2868	1543	1409	Pkd2	33.7049	33.3963	10169	5769	6893	ENSMPUG00000002232	ENSMUSG00000034462
SPP1	33.1157	38.7058	1874	1953	1958	Spp1	255.139	239.461	1648	10487	11744	ENSMPUG00000002233	ENSMUSG00000029304
MEPE	0	0	1653	0	0	Mepe	0	0	1682	1	2	ENSMPUG00000002234	ENSMUSG00000053863
INPP5A	12.4007	12.6232	3220	1423	1222	Inpp5a	20.8452	20.0701	5649	1612	1989	ENSMPUG00000002237	ENSMUSG00000025477
IBSP	0	0	2037	0	0	Ibsp	0.0153652	0	2068	1	0	ENSMPUG00000002238	ENSMUSG00000029306
TMEM179	0.268129	0.0628704	702	8	2	Tmem179	0.992801	1.29179	2499	75	118	ENSMPUG00000002239	ENSMUSG00000054013
DMP1	0	0	2682	0	0	Dmp1	0.0791447	0.141448	2764	9	15	ENSMPUG00000002241	ENSMUSG00000029307
LRRC27	1.16631	1.10162	2011	134	101	Lrrc27	7.07308	8.51214	3637	136	199	ENSMPUG00000002242	ENSMUSG00000015980
STK32C	5.29841	5.60536	3186	591	518	Stk32c	0.815442	0.807874	2302	25	48	ENSMPUG00000002244	ENSMUSG00000015981
THSD7B	0.627052	0.63977	7597	152	135	Thsd7b	0	0.0474918	12171	0	3	ENSMPUG00000002246	ENSMUSG00000042581
TAPT1	6.95309	6.24242	4387	1031	798	Tapt1	18.9273	23.8456	4443	2011	2694	ENSMPUG00000002247	ENSMUSG00000046985
TRPM8	0.238043	0.16189	6517	56	36	Trpm8	0	0.00691077	4732	0	1	ENSMPUG00000002248	ENSMUSG00000036251
DPYSL4	6.23809	6.49491	1918	438	393	Dpysl4	4.91254	4.28272	5983	214	263	ENSMPUG00000002249	ENSMUSG00000025478
SPARCL1	334.072	333.068	3391	36330	30902	Sparcl1	180.958	195.796	2937	16363	21075	ENSMPUG00000002250	ENSMUSG00000029309
TMEM35A	0.988624	0.772732	873	32	21	Tmem35a	12.8733	13.7863	1918	773	993	ENSMPUG00000002251	ENSMUSG00000033578
LDB2	1.1839	1.11053	2830	116	101	Ldb2	1.97672	2.71517	3336	143	166	ENSMPUG00000002253	ENSMUSG00000039706
JAKMIP3	1.47114	1.54602	2624	180	157	Jakmip3	0.798969	0.81909	5843	40	32	ENSMPUG00000002254	ENSMUSG00000056856
TRMT2B	1.6525	1.45761	5219	324	252	Trmt2b	8.10859	8.21701	4648	731	915	ENSMPUG00000002255	ENSMUSG00000067369
CXCR4	26.3414	25.3561	2403	1974	1625	Cxcr4	4.81185	5.96082	1808	245	351	ENSMPUG00000002256	ENSMUSG00000045382
KIF26A	0.119948	0.178513	6721	26	32	Kif26a	0.215018	0.19383	6918	49	55	ENSMPUG00000002257	ENSMUSG00000021294
NUDT9	46.6145	48.2512	1059	1934	1727	Nudt9	47.4138	46.9596	2392	2008	2407	ENSMPUG00000002258	ENSMUSG00000029310
DARS	66.573	68.4	2164	5197	4475	Dars	58.0334	57.5377	4358	4399	5242	ENSMPUG00000002259	ENSMUSG00000026356
QDPR	9.86732	10.1078	4326	1449	1273	Qdpr	42.3994	45.3347	1788	1098	1390	ENSMPUG00000002260	ENSMUSG00000015806
HSD17B11	15.012	13.4528	1711	864	658	Hsd17b11	23.8582	24.1589	3265	1466	1746	ENSMPUG00000002261	ENSMUSG00000029311
ARL13A	0.019747	0	1674	1	0	Arl13a	0	0	1740	0	0	ENSMPUG00000002262	ENSMUSG00000052549
PLXNB2	52.9552	56.866	6770	12148	11070	Plxnb2	78.0641	80.0912	7720	16123	19806	ENSMPUG00000002263	ENSMUSG00000036606
CLRN2	0.00711757	0	4404	1	0	Clrn2	0	0	944	0	0	ENSMPUG00000002264	ENSMUSG00000049530
MCM6	16.7279	16.9346	2502	1494	1280	Mcm6	9.87036	9.3471	4666	973	1131	ENSMPUG00000002265	ENSMUSG00000026355
KLHL8	2.40231	2.41996	6598	525	448	Klhl8	3.44204	3.5053	3489	372	439	ENSMPUG00000002266	ENSMUSG00000029312
XKRX	0.0750443	0.0586592	1350	3	2	Xkrx	0.151838	0.217079	3024	15	24	ENSMPUG00000002267	ENSMUSG00000031258
LAP3	52.0102	56.2063	2857	4768	4403	Lap3	70.115	76.945	3098	4038	5011	ENSMPUG00000002268	ENSMUSG00000039682
NOX1	0.0557616	0.0217937	1770	3	1	Nox1	0.0525593	0.0225795	3307	1	2	ENSMPUG00000002269	ENSMUSG00000031257
AFF1	11.4454	10.7464	7276	2905	2313	Aff1	12.9774	13.2495	9458	3329	3997	ENSMPUG00000002270	ENSMUSG00000029313
MED28	37.2508	36.5564	531	886	790	Med28	66.2748	63.4072	5011	1641	1885	ENSMPUG00000002271	ENSMUSG00000015804
MAPK11	2.31067	1.95409	3107	272	189	Mapk11	1.76851	1.91891	2887	159	201	ENSMPUG00000002272	ENSMUSG00000053137
RXRB	6.95963	6.86689	4156	1092	933	Rxrb	13.4946	12.2381	3973	937	1030	ENSMPUG00000002273	ENSMUSG00000039656
BRAP	6.52061	6.91997	5927	1327	1180	Brap	14.6029	15.4156	8419	1606	1989	ENSMPUG00000002274	ENSMUSG00000029458
SLC39A7	62.9166	69.3914	2307	4833	4559	Slc39a7	92.9825	91.5947	2584	446	536	ENSMPUG00000002276	ENSMUSG00000024327
SLC10A6	1.85597	1.99771	1134	84	78	Slc10a6	0.164273	0.124601	2124	12	10	ENSMPUG00000002278	ENSMUSG00000029321
RING1	47.4666	46.728	1221	2359	2010	Ring1	9.22639	10.4822	3243	654	825	ENSMPUG00000002279	ENSMUSG00000024325
FAM184B	1.12768	1.09592	3126	152	123	Fam184b	0.817003	0.719494	8598	104	114	ENSMPUG00000002280	ENSMUSG00000015879
PTPN13	22.9327	23.8257	8715	7074	6291	Ptpn13	12.1967	12.5768	12102	3128	3810	ENSMPUG00000002281	ENSMUSG00000034573
ASPG	0	0	2578	9	5	Aspg	10.1089	8.92984	3521	665	667	ENSMPUG00000002283	ENSMUSG00000037686
MAPKAPK5	23.0245	24.6149	1422	1298	1184	Mapkapk5	24.1549	26.5447	3195	15	33	ENSMPUG00000002284	ENSMUSG00000029454
IZUMO2	0	0.074274	615	1	0	Izumo2	0	0	724	0	0	ENSMPUG00000002285	ENSMUSG00000066500
TDRD9	0	0	4079	0	0	Tdrd9	0.0899621	0.0859342	5415	5	8	ENSMPUG00000002286	ENSMUSG00000054003
VRK3	5.18194	5.29932	5547	1091	951	Vrk3	18.6797	17.2508	6744	1072	1189	ENSMPUG00000002289	ENSMUSG00000002205
MAPK10	8.99447	8.69985	1544	570	451	Mapk10	23.4998	23.317	11125	1715	2232	ENSMPUG00000002290	ENSMUSG00000046709
PPP1R1C	1.19714	1.23176	1379	46	45	Ppp1r1c	1.88942	1.5375	5826	69	80	ENSMPUG00000002291	ENSMUSG00000034683
NCAPG	4.87147	4.69406	7239	1220	1002	Ncapg	2.21738	2.9329	7066	234	267	ENSMPUG00000002292	ENSMUSG00000015880
RD3L	0	0	1285	0	0	Rd3l	0	0	1958	0	0	ENSMPUG00000002293	ENSMUSG00000091402
ARHGAP24	4.47411	5.51608	2906	439	472	Arhgap24	6.39272	6.8517	8792	601	791	ENSMPUG00000002295	ENSMUSG00000057315
ITPRID2	45.7984	46.2944	5711	8506	7308	Itprid2	45.662	46.509	5599	7654	9335	ENSMPUG00000002296	ENSMUSG00000027007
ATP5MPL	170.286	178.432	183	1310	1082	Atp5mpl	265.462	279.188	1217	2539	3138	ENSMPUG00000002297	ENSMUSG00000021290
ATF5	3.28484	4.03069	2124	245	254	Atf5	63.748	66.8849	1993	3395	4160	ENSMPUG00000002298	ENSMUSG00000038539
IL4I1	0.0974053	4.99484e-12	1695	6	0	Il4i1	0.160905	0.037437	4080	3	0	ENSMPUG00000002299	ENSMUSG00000074141
VPS52	18.0642	19.6682	4103	2808	2549	Vps52	34.5778	31.6716	3967	2677	3334	ENSMPUG00000002300	ENSMUSG00000024319
LCORL	5.47736	5.40943	1683	362	301	Lcorl	3.94924	3.2451	19019	559	596	ENSMPUG00000002301	ENSMUSG00000015882
PPP1R13B	5.53653	6.15416	3406	656	645	Ppp1r13b	4.40884	4.48385	4952	466	572	ENSMPUG00000002303	ENSMUSG00000021285
TBC1D17	5.17227	5.56159	5516	1171	1093	Tbc1d17	12.8097	14.2137	9726	817	1022	ENSMPUG00000002304	ENSMUSG00000038520
CERKL	0.589919	0.533591	1938	48	34	Cerkl	1.86763	1.77795	5284	63	86	ENSMPUG00000002305	ENSMUSG00000075256
RPS18	1240.12	1356.77	459	17852	17002	Rps18	418.044	431.996	2451	5598	6899	ENSMPUG00000002306	ENSMUSG00000008668
AKT1S1	12.5303	15.9233	858	524	497	Akt1s1	36.3114	38.5148	3072	1759	2205	ENSMPUG00000002307	ENSMUSG00000011096
ITGA4	4.86797	4.55539	4679	864	667	Itga4	2.11032	2.16632	13978	574	728	ENSMPUG00000002308	ENSMUSG00000027009
ZFYVE21	14.4896	13.7063	624	453	395	Zfyve21	17.3528	17.7619	1919	635	840	ENSMPUG00000002309	ENSMUSG00000021286
ULK1	7.93294	8.19906	7012	1765	1559	Ulk1	8.22406	8.09251	6488	1230	1471	ENSMPUG00000002312	ENSMUSG00000029512
PNKP	5.68572	5.60942	2174	440	377	Pnkp	14.8227	14.3435	3250	864	1049	ENSMPUG00000002313	ENSMUSG00000002963
PUS1	5.60876	6.59784	1793	355	366	Pus1	6.64436	8.11023	2180	297	394	ENSMPUG00000002314	ENSMUSG00000029507
EP400	5.16471	5.16036	9324	1708	1456	Ep400	8.05211	7.85079	13971	2240	2673	ENSMPUG00000002315	ENSMUSG00000029505
TMEM116	0.847057	0.840353	1068	35	34	Tmem116	2.28033	1.7172	3732	73	86	ENSMPUG00000002316	ENSMUSG00000029452
LCT	0.0161618	0.00631687	5775	4	3	Lct	0.0295692	0.0164301	6406	6	7	ENSMPUG00000002320	ENSMUSG00000026354
BNIP3	62.2022	67.8052	2910	5850	5442	Bnip3	34.8339	34.926	2265	747	905	ENSMPUG00000002321	ENSMUSG00000078566
TTC14	15.6542	12.9125	3035	1676	1163	Ttc14	25.0258	22.2384	10515	2894	2935	ENSMPUG00000002322	ENSMUSG00000027677
MAPK12	0.782633	0.838553	2387	76	76	Mapk12	2.07381	2.21716	3805	125	160	ENSMPUG00000002323	ENSMUSG00000022610
CCDC39	0.504748	0.322822	3446	64	40	Ccdc39	7.07734	6.62239	7443	522	533	ENSMPUG00000002324	ENSMUSG00000027676
SPP2	3.71433	3.94104	2802	382	332	Spp2	0	0	992	0	0	ENSMPUG00000002325	ENSMUSG00000026295
ERP29	46.3349	48.3321	1597	2319	2041	Erp29	101.321	101.987	9060	3005	3638	ENSMPUG00000002326	ENSMUSG00000029616
SELENOO	7.00725	7.07927	3576	1271	1096	Selenoo	10.8741	10.616	3744	437	530	ENSMPUG00000002327	ENSMUSG00000035757
NAA25	6.3496	6.65339	2925	725	635	Naa25	9.25861	8.35766	8298	930	1072	ENSMPUG00000002328	ENSMUSG00000042719
XRCC3	2.53946	2.49338	1607	182	143	Xrcc3	2.13087	2.08098	2750	204	229	ENSMPUG00000002329	ENSMUSG00000021287
ASPH	21.1386	22.3133	2448	2020	1830	Asph	35.95	35.0158	16102	4226	5032	ENSMPUG00000002330	ENSMUSG00000028207
HDAC10	2.87255	2.93966	7507	609	524	Hdac10	3.59782	3.55137	3379	340	402	ENSMPUG00000002331	ENSMUSG00000062906
SH3BP4	16.5883	17.7488	7315	3973	3618	Sh3bp4	9.28436	9.68696	5112	1496	1873	ENSMPUG00000002332	ENSMUSG00000036206
FXR1	37.9712	37.3932	2399	3380	2810	Fxr1	58.4425	60.3938	6553	3960	4845	ENSMPUG00000002333	ENSMUSG00000027680
AGAP1	5.67528	6.18954	3583	735	675	Agap1	7.45265	8.07568	17543	1670	2074	ENSMPUG00000002334	ENSMUSG00000055013
CLVS1	0.0400404	0.0704216	1653	3	4	Clvs1	0.563381	1.05458	7566	15	19	ENSMPUG00000002335	ENSMUSG00000041216
DNAJC19	65.4239	65.4668	351	917	817	Dnajc19	34.3358	39.1222	4027	666	851	ENSMPUG00000002336	ENSMUSG00000027679
CHD7	2.64596	2.73292	9195	862	761	Chd7	5.33278	4.31236	13786	788	822	ENSMPUG00000002338	ENSMUSG00000041235
CSTF2	4.61092	4.80029	5835	979	907	Cstf2	19.9617	19.2457	9180	2227	2787	ENSMPUG00000002339	ENSMUSG00000031256
CCDC85A	0.660246	0.619317	1746	84	67	Ccdc85a	8.38199	9.7376	6971	1039	1347	ENSMPUG00000002340	ENSMUSG00000032878
PTOV1	20.5903	20.2836	1248	1074	925	Ptov1	72.2112	72.6685	4213	2519	3054	ENSMPUG00000002341	ENSMUSG00000038502
KLC1	77.1806	79.1327	2170	6286	5574	Klc1	68.048	65.5016	6355	4708	5641	ENSMPUG00000002343	ENSMUSG00000021288
RAB2A	51.1609	52.1041	642	2051	1694	Rab2a	79.2922	79.4727	2133	5269	6359	ENSMPUG00000002345	ENSMUSG00000047187
TMEM47	96.4334	70.741	3866	11854	7414	Tmem47	135.523	148.813	4025	11631	14573	ENSMPUG00000002346	ENSMUSG00000025666
SYTL4	3.0878	3.77593	2428	280	288	Sytl4	1.5456	1.69014	5125	167	199	ENSMPUG00000002347	ENSMUSG00000031255
EFEMP1	90.097	89.3808	4821	14298	12096	Efemp1	92.2594	93.2837	2037	5974	7263	ENSMPUG00000002348	ENSMUSG00000020467
PPP2R2D	31.7837	28.7722	1272	1543	1221	Ppp2r2d	20.751	19.922	5903	1194	1396	ENSMPUG00000002352	ENSMUSG00000041769
PNPT1	12.8049	12.6772	2361	1164	965	Pnpt1	17.4387	17.0571	3516	1639	1921	ENSMPUG00000002353	ENSMUSG00000020464
SRPX2	18.9433	20.8182	1542	1181	1073	Srpx2	1.07682	0.877199	2922	84	79	ENSMPUG00000002355	ENSMUSG00000031253
TSPAN6	32.8434	31.1959	2634	2816	2258	Tspan6	35.2499	32.3847	2060	1627	1955	ENSMPUG00000002357	ENSMUSG00000067377
TRMT61A	14.3253	15.5758	3111	1450	1346	Trmt61a	8.08232	8.94891	2433	527	647	ENSMPUG00000002358	ENSMUSG00000060950
TNMD	0	0.110318	1750	0	5	Tnmd	18.3542	17.1586	1353	799	886	ENSMPUG00000002359	ENSMUSG00000031250
CKB	366.566	386.021	2834	39944	35550	Ckb	1498.55	1612.33	2895	71342	91571	ENSMPUG00000002360	ENSMUSG00000001270
ATP11B	12.4261	12.7318	3633	1530	1344	Atp11b	13.8062	13.2844	9176	1972	2385	ENSMPUG00000002361	ENSMUSG00000037400
UBXN4	59.1421	64.1106	1524	3485	3178	Ubxn4	40.2504	43.3456	4659	5357	6604	ENSMPUG00000002362	ENSMUSG00000026353
PCDH19	0.787999	0.709874	3297	87	66	Pcdh19	3.47333	3.39504	10464	1039	1252	ENSMPUG00000002363	ENSMUSG00000051323
PFDN6	69.2923	74.301	390	1009	974	Pfdn6	32.623	36.707	1193	635	824	ENSMPUG00000002364	ENSMUSG00000024309
MARK3	17.3328	16.6703	5869	3730	3065	Mark3	32.3981	32.8052	9700	3010	3686	ENSMPUG00000002365	ENSMUSG00000007411
MED25	16.4461	17.2742	7172	4304	3864	Med25	34.7769	35.1824	7629	3216	3890	ENSMPUG00000002366	ENSMUSG00000002968
DCUN1D1	11.9286	9.61556	1521	747	535	Dcun1d1	19.8737	20.3535	9023	1080	1346	ENSMPUG00000002369	ENSMUSG00000027708
FUZ	1.66352	1.50768	3916	288	235	Fuz	14.3439	15.3785	5003	350	493	ENSMPUG00000002370	ENSMUSG00000011658
MCCC1	5.68851	5.42154	5471	1162	976	Mccc1	11.5448	11.7649	10952	887	1078	ENSMPUG00000002371	ENSMUSG00000027709
AP2A1	25.9048	27.6519	3400	3419	3122	Ap2a1	40.177	45.1316	4300	3134	3897	ENSMPUG00000002373	ENSMUSG00000060279
TNFAIP2	0.53188	0.461965	3220	57	40	Tnfaip2	3.3115	3.6294	4984	312	418	ENSMPUG00000002374	ENSMUSG00000021281
RGL2	16.8806	18.8399	2378	1622	1541	Rgl2	20.9112	19.3956	4625	1308	1461	ENSMPUG00000002376	ENSMUSG00000041354
LAMP3	0.0916464	0	1793	5	0	Lamp3	0.0123094	0.00769818	3356	0	0	ENSMPUG00000002377	ENSMUSG00000041247
EXOC3L4	0.0430404	0.0504666	2959	6	5	Exoc3l4	3.84659	3.63902	5650	133	201	ENSMPUG00000002379	ENSMUSG00000021280
TUBGCP6	4.11658	3.79596	5405	804	640	Tubgcp6	3.9053	4.12267	11464	663	782	ENSMPUG00000002380	ENSMUSG00000051786
TSKS	0.374127	0.49849	1922	41	38	Tsks	0.035524	0.0959839	1936	5	7	ENSMPUG00000002382	ENSMUSG00000059891
TAPBP	52.112	55.4039	1386	2674	2484	Tapbp	43.7569	42.3183	3628	2961	3422	ENSMPUG00000002383	ENSMUSG00000024308
DDX51	2.33777	2.52396	4892	424	402	Ddx51	7.73525	6.52541	5248	457	613	ENSMPUG00000002384	ENSMUSG00000029504
CDC42BPB	21.0899	22.98	4983	3820	3477	Cdc42bpb	17.5853	20.424	7375	3632	4325	ENSMPUG00000002385	ENSMUSG00000021279
SPOCK3	0.0615444	0.0577314	5072	9	7	Spock3	4.42603	4.59623	6046	424	513	ENSMPUG00000002387	ENSMUSG00000054162
KLHL6	0	0.0169268	2240	0	1	Klhl6	2.1184	1.97958	2609	147	190	ENSMPUG00000002389	ENSMUSG00000043008
KLHL24	6.45561	5.84653	2658	625	478	Klhl24	17.7734	19.4212	10183	3206	3983	ENSMPUG00000002390	ENSMUSG00000062901
YEATS2	14.0313	15.391	4230	2133	1985	Yeats2	10.4772	10.202	11585	1613	1952	ENSMPUG00000002394	ENSMUSG00000041215
TRABD	28.5867	30.8631	1008	1167	1060	Trabd	11.816	12.6007	5591	892	1109	ENSMPUG00000002395	ENSMUSG00000015363
MAP6D1	2.83012	2.54141	640	84	78	Map6d1	0.160731	0.165565	3280	17	22	ENSMPUG00000002396	ENSMUSG00000041205
CPT1C	5.91119	6.35639	4350	969	912	Cpt1c	28.7692	29.6982	5605	2342	2970	ENSMPUG00000002399	ENSMUSG00000007783
ABCC5	10.941	10.7046	6382	2556	2149	Abcc5	46.7281	40.8454	10681	4683	4903	ENSMPUG00000002400	ENSMUSG00000022822
PRMT1	60.7603	66.524	1125	2838	2750	Prmt1	75.6563	87.2069	3425	2251	2954	ENSMPUG00000002401	ENSMUSG00000109324
TRAFD1	34.3864	37.5026	1641	2070	1855	Trafd1	24.3465	24.6039	4486	1672	1967	ENSMPUG00000002402	ENSMUSG00000042726
GBX2	0.0360592	0.253666	978	2	8	Gbx2	0.0872542	0.136896	2177	3	6	ENSMPUG00000002403	ENSMUSG00000034486
DAXX	5.86888	6.02987	2729	554	495	Daxx	7.84169	7.72176	3151	612	679	ENSMPUG00000002405	ENSMUSG00000002307
HECTD4	7.5265	7.55282	20234	3650	3111	Hectd4	4.26662	3.32739	16443	1484	1811	ENSMPUG00000002406	ENSMUSG00000042744
CPB1	0	0	2292	1	0	Cpb1	0.0115073	0.0191953	3284	1	3	ENSMPUG00000002408	ENSMUSG00000011463
KIFC1	2.25998	2.67502	4397	360	353	Kifc1	3.82181	4.21143	3414	241	332	ENSMPUG00000002409	ENSMUSG00000079553
CPA3	0	0	4782	0	0	Cpa3	0	0	1517	0	0	ENSMPUG00000002411	ENSMUSG00000001865
R3HDM1	11.3609	11.4499	3743	1605	1399	R3hdm1	22.0502	20.3448	31486	1856	2237	ENSMPUG00000002412	ENSMUSG00000056211
ATP10A	1.51573	1.46404	5367	277	223	Atp10a	5.1698	5.16825	5587	928	1124	ENSMPUG00000002413	ENSMUSG00000025324
PHF1	3.84404	4.5056	4950	385	387	Phf1	7.23564	7.10687	3486	339	419	ENSMPUG00000002414	ENSMUSG00000024193
NOC4L	6.88156	7.65174	1716	535	476	Noc4l	8.05774	8.58456	2596	518	620	ENSMPUG00000002415	ENSMUSG00000033294
PANX2	1.7009	1.91812	6673	374	365	Panx2	0.137685	0.301841	3599	19	19	ENSMPUG00000002416	ENSMUSG00000058441
MOV10L1	0.388261	0.389171	4987	91	71	Mov10l1	0	0	4183	0	0	ENSMPUG00000002418	ENSMUSG00000015365
UBE3A	21.2358	19.5459	3602	2555	2004	Ube3a	20.2603	19.4245	20626	2471	3073	ENSMPUG00000002419	ENSMUSG00000025326
CUTA	41.1959	42.2873	774	61	53	Cuta	64.1721	62.7213	3740	1518	1771	ENSMPUG00000002420	ENSMUSG00000024194
MLC1	27.8316	25.8555	4014	3856	3026	Mlc1	197.075	211.652	2801	18648	24071	ENSMPUG00000002422	ENSMUSG00000035805
ACKR3	2.34548	2.56782	2480	181	170	Ackr3	11.6619	11.7749	3348	1119	1381	ENSMPUG00000002423	ENSMUSG00000044337
TTLL8	0.15089	0.0680477	2753	16	6	Ttll8	1.24665	1.16269	3428	84	103	ENSMPUG00000002426	ENSMUSG00000022388
UBE2E3	50.0265	49.0503	1211	2059	1654	Ube2e3	41.1683	41.0521	4390	1933	2350	ENSMPUG00000002428	ENSMUSG00000027011
SYNGAP1	4.86261	5.21343	4331	771	716	Syngap1	19.8589	15.9804	6931	2042	2192	ENSMPUG00000002431	ENSMUSG00000067629
CWC22	6.07215	5.53542	5284	1073	834	Cwc22	216.294	184.9	6822	17975	18328	ENSMPUG00000002432	ENSMUSG00000027014
EIF2B5	14.7381	16.849	4751	2512	2440	Eif2b5	20.8959	21.1335	2595	1720	2104	ENSMPUG00000002433	ENSMUSG00000003235
PPP4R3B	35.8519	31.6971	2454	3103	2338	Ppp4r3b	25.8404	24.9153	5694	2683	3168	ENSMPUG00000002435	ENSMUSG00000020463
HLTF	19.269	19.2062	3795	2653	2236	Hltf	10.4136	9.13422	5931	1487	1745	ENSMPUG00000002436	ENSMUSG00000002428
BAK1	9.16517	12.6662	636	228	223	Bak1	30.9297	29.8775	2407	1238	1372	ENSMPUG00000002438	ENSMUSG00000057789
GLRX3	78.5336	78.7422	1356	3780	3218	Glrx3	102.685	102.816	5016	5325	6359	ENSMPUG00000002441	ENSMUSG00000031068
DVL3	20.3501	20.7021	4995	3496	3028	Dvl3	19.3233	18.7449	6410	2470	2886	ENSMPUG00000002442	ENSMUSG00000003233
CFAP36	80.0449	84.6353	1295	3427	3068	Cfap36	75.3368	79.4561	2744	4120	5222	ENSMPUG00000002443	ENSMUSG00000020462
HPS3	15.5423	16.2256	3959	2266	1958	Hps3	8.97673	9.72797	9103	1008	1289	ENSMPUG00000002444	ENSMUSG00000027615
CRELD2	25.0169	28.2092	1056	1146	1102	Creld2	34.3474	35.2833	1366	1491	1819	ENSMPUG00000002445	ENSMUSG00000023272
AP2M1	277.504	295.902	1308	12851	11710	Ap2m1	209.108	214.306	4120	8034	9752	ENSMPUG00000002447	ENSMUSG00000022841
EBF3	0.119211	0.164449	4468	19	21	Ebf3	0	0	9227	1	0	ENSMPUG00000002449	ENSMUSG00000010476
CP	11.2412	10.1767	3776	1537	1192	Cp	94.2575	93.6379	9566	9941	11559	ENSMPUG00000002450	ENSMUSG00000003617
LPL	2.91748	2.60412	3145	341	276	Lpl	4.90388	5.24092	10478	554	676	ENSMPUG00000002451	ENSMUSG00000015568
GPR143	1.4905	1.39815	4416	251	215	Gpr143	0.163593	0.233496	1995	8	8	ENSMPUG00000002452	ENSMUSG00000025333
SESTD1	12.7846	12.6417	2077	971	791	Sestd1	5.45472	5.49162	9857	891	1063	ENSMPUG00000002454	ENSMUSG00000042272
BCL2L12	2.59054	2.57626	3301	358	300	Bcl2l12	6.99331	5.21167	1976	156	156	ENSMPUG00000002461	ENSMUSG00000003190
ITPR3	6.99472	8.49805	7830	1897	1950	Itpr3	2.36462	2.05819	9019	691	691	ENSMPUG00000002462	ENSMUSG00000042644
GALNT9	0	0.0137717	5309	0	2	Galnt9	0.237992	0.141163	3006	22	12	ENSMPUG00000002466	ENSMUSG00000033316
SLC25A38	5.38549	5.72719	4925	941	842	Slc25a38	11.9465	11.9974	2747	633	768	ENSMPUG00000002474	ENSMUSG00000032519
XIRP1	0.0505554	0.0862243	6746	13	17	Xirp1	0.0112137	0.0140208	6230	2	3	ENSMPUG00000002476	ENSMUSG00000079243
IRF3	14.89	16.6761	1274	745	663	Irf3	31.3863	29.5893	3442	1129	1333	ENSMPUG00000002477	ENSMUSG00000003184
SHROOM2	5.39381	5.49724	4743	919	812	Shroom2	7.87861	8.17961	8375	1862	2241	ENSMPUG00000002478	ENSMUSG00000045180
CSRNP1	2.63148	2.76949	2052	196	180	Csrnp1	8.63557	9.061	3473	633	777	ENSMPUG00000002480	ENSMUSG00000032515
SCAF1	9.56817	10.3879	3714	1442	1367	Scaf1	26.3844	25.1614	5930	2975	3413	ENSMPUG00000002481	ENSMUSG00000038406
ALG12	12.6941	13.1675	1526	808	712	Alg12	6.10279	5.23116	2356	388	466	ENSMPUG00000002482	ENSMUSG00000035845
TM4SF1	53.0782	49.4498	2239	4171	3387	Tm4sf1	120.98	120.961	4163	4078	5088	ENSMPUG00000002484	ENSMUSG00000027800
ABCF3	20.1189	22.1642	2384	1732	1611	Abcf3	27.9501	26.9762	3558	1683	1964	ENSMPUG00000002485	ENSMUSG00000003234
TTC21A	3.47489	3.37976	3930	550	469	Ttc21a	0.918469	0.799364	5388	141	153	ENSMPUG00000002487	ENSMUSG00000032514
P2RX2	0.047451	0	1416	6	0	P2rx2	0.103524	0.18957	2574	6	18	ENSMPUG00000002488	ENSMUSG00000029503
TM4SF4	0.0428786	0	844	3	5	Tm4sf4	0.0217956	0.0181982	1496	2	2	ENSMPUG00000002490	ENSMUSG00000027801
BRD1	5.79635	5.53	5128	1017	837	Brd1	9.85313	9.84636	8404	1408	1730	ENSMPUG00000002491	ENSMUSG00000022387
PTPRE	4.85557	4.82925	5041	857	732	Ptpre	2.38868	1.88426	10201	342	345	ENSMPUG00000002492	ENSMUSG00000041836
VWA5B2	0.0861215	0.110162	4016	16	14	Vwa5b2	0	0.0208045	7589	0	2	ENSMPUG00000002493	ENSMUSG00000046613
CLCN4	9.17538	9.19665	3397	1037	894	Clcn4	20.4416	21.4275	8575	2729	3382	ENSMPUG00000002495	ENSMUSG00000000605
GORASP1	22.8313	23.3333	1711	1452	1245	Gorasp1	9.70981	10.5815	4146	1015	1279	ENSMPUG00000002496	ENSMUSG00000032513
CLRN3	0	0	2374	0	0	Clrn3	0.0187607	0	3305	2	0	ENSMPUG00000002497	ENSMUSG00000050866
ALG3	8.97398	10.2505	1317	461	459	Alg3	8.93044	9.79265	1690	426	557	ENSMPUG00000002498	ENSMUSG00000033809
TBC1D22A	7.65529	8.63762	1715	446	418	Tbc1d22a	8.99526	9.232	3421	925	1147	ENSMPUG00000002499	ENSMUSG00000051864
WDR48	20.0432	19.5964	2106	1503	1253	Wdr48	19.4564	19.2582	8927	1759	2228	ENSMPUG00000002501	ENSMUSG00000032512
FOXI2	0	0	3420	0	0	Foxi2	0	0	2657	0	0	ENSMPUG00000002504	ENSMUSG00000048377
MID1	5.69762	5.51356	6209	1181	994	Mid1	15.1221	14.7063	6720	579	642	ENSMPUG00000002505	ENSMUSG00000035299
CERK	23.7215	25.7134	2323	1844	1690	Cerk	11.2892	10.4231	4812	1497	1723	ENSMPUG00000002508	ENSMUSG00000035891
NPS	0	0	249	0	0	Nps	0	0.0231136	1457	0	1	ENSMPUG00000002509	ENSMUSG00000073804
HCCS	7.92497	7.39679	2635	691	555	Hccs	12.5485	12.3212	5151	1013	1211	ENSMPUG00000002511	ENSMUSG00000031352
DOCK1	13.7087	14.3225	9734	4792	4318	Dock1	17.9578	18.231	9330	3158	3907	ENSMPUG00000002512	ENSMUSG00000058325
GRAMD4	6.42427	7.04601	5697	1283	1216	Gramd4	10.535	10.2914	5567	1472	1711	ENSMPUG00000002513	ENSMUSG00000035900
ARHGAP6	1.10146	0.924201	3142	120	87	Arhgap6	2.24053	2.18482	12128	311	358	ENSMPUG00000002514	ENSMUSG00000031355
RRAS	24.816	26.871	1192	917	847	Rras	85.3488	87.955	1121	2556	3180	ENSMPUG00000002515	ENSMUSG00000038387
AMELX	0	0	618	0	0	Amelx	0	0	999	0	0	ENSMPUG00000002517	ENSMUSG00000031354
CELSR1	24.3344	26.5454	8664	7090	6576	Celsr1	3.03456	3.21076	11007	1044	1313	ENSMPUG00000002518	ENSMUSG00000016028
SCN10A	0	0	6434	0	0	Scn10a	0.0103652	0	7966	2	0	ENSMPUG00000002519	ENSMUSG00000034533
WWTR1	96.7615	105.609	1203	4610	4201	Wwtr1	34.511	35.093	4779	5349	6529	ENSMPUG00000002520	ENSMUSG00000027803
INSYN2A	0.27561	0.208264	5096	46	30	Insyn2a	2.755	2.59169	6448	266	304	ENSMPUG00000002522	ENSMUSG00000073805
TRMU	15.124	16.3774	1397	832	766	Trmu	7.65481	7.64954	3974	288	386	ENSMPUG00000002523	ENSMUSG00000022386
ZRANB3	1.15515	1.10737	4028	166	143	Zranb3	2.23939	2.66156	9079	276	337	ENSMPUG00000002528	ENSMUSG00000036086
GTSE1	4.36704	5.22747	2800	438	425	Gtse1	9.70949	9.75151	2742	874	1037	ENSMPUG00000002529	ENSMUSG00000022385
AGPAT5	11.1372	9.41458	2682	1332	999	Agpat5	11.2811	12.2299	10783	1212	1554	ENSMPUG00000002531	ENSMUSG00000031467
PTPN11	32.7506	32.9762	6990	7479	6412	Ptpn11	51.4242	53.7625	7492	9683	12153	ENSMPUG00000002533	ENSMUSG00000043733
TTC38	5.63464	5.93924	4724	1029	932	Ttc38	4.94258	5.44158	3842	606	812	ENSMPUG00000002534	ENSMUSG00000035944
COMMD2	16.4808	17.6345	600	398	381	Commd2	15.225	16.4588	3312	581	730	ENSMPUG00000002535	ENSMUSG00000036513
RAB3GAP1	9.53777	9.46509	6914	2346	2020	Rab3gap1	18.7777	19.6391	11739	2550	3181	ENSMPUG00000002536	ENSMUSG00000036104
RPH3A	0.0890246	0.112416	4572	16	15	Rph3a	0.0300338	0.0125173	4639	5	3	ENSMPUG00000002537	ENSMUSG00000029608
PRR12	3.6699	3.61917	5499	707	605	Prr12	5.0189	4.91325	7185	1049	1257	ENSMPUG00000002538	ENSMUSG00000046574
MAP3K19	0.178808	0.142271	4893	29	20	Map3k19	1.55013	1.71682	5345	268	365	ENSMPUG00000002541	ENSMUSG00000051590
MSL3	10.1765	9.4936	5569	1957	1533	Msl3	16.7576	17.9433	2877	1226	1539	ENSMPUG00000002545	ENSMUSG00000031358
OAS3	0.423614	0.453045	6662	97	95	Oas3	0.330944	0.304366	7069	54	59	ENSMPUG00000002547	ENSMUSG00000032661
CCNT2	7.26764	6.97667	2280	670	534	Ccnt2	10.0005	9.58767	12345	1522	1648	ENSMPUG00000002548	ENSMUSG00000026349
OAS2	0.445406	0.588829	7093	107	122	Oas2	1.51855	0.751523	4451	202	119	ENSMPUG00000002550	ENSMUSG00000032690
FRMPD4	2.42922	2.48176	3925	338	284	Frmpd4	0.185676	0.151956	9680	34	42	ENSMPUG00000002551	ENSMUSG00000049176
ACMSD	0.112136	0.0751326	2032	7	4	Acmsd	0.0305097	0.0254567	2831	3	5	ENSMPUG00000002552	ENSMUSG00000026348
GABRR3	0.0475624	0	1413	2	0	Gabrr3	0	0	4271	0	0	ENSMPUG00000002553	ENSMUSG00000074991
ADAM12	22.4713	21.149	2876	2160	1723	Adam12	19.1076	19.486	10573	3083	3811	ENSMPUG00000002554	ENSMUSG00000054555
ANKUB1	2.20893	1.48545	2006	182	105	Ankub1	0.123531	0.100865	4231	11	8	ENSMPUG00000002556	ENSMUSG00000074591
MCPH1	3.23058	3.29515	3422	362	333	Mcph1	2.63006	3.05584	7806	390	502	ENSMPUG00000002557	ENSMUSG00000039842
DTX1	0.346044	0.286404	1628	20	14	Dtx1	11.032	12.4287	5270	1233	1680	ENSMPUG00000002559	ENSMUSG00000029603
ANGPT2	3.64467	3.14115	4808	620	449	Angpt2	4.48067	4.5542	3690	547	642	ENSMPUG00000002561	ENSMUSG00000031465
RASAL1	1.85495	1.84455	3100	222	183	Rasal1	0.0193185	0.0714264	3539	4	4	ENSMPUG00000002562	ENSMUSG00000029602
TLR7	0	0	3434	0	0	Tlr7	9.39035	6.84295	4082	860	952	ENSMPUG00000002563	ENSMUSG00000044583
FANK1	2.34854	2.63556	1041	97	93	Fank1	2.04193	1.51169	2299	97	118	ENSMPUG00000002564	ENSMUSG00000053111
RNF13	84.5111	75.2826	1162	3448	2598	Rnf13	70.986	77.9047	10019	4859	5901	ENSMPUG00000002565	ENSMUSG00000036503
TAB3	4.84486	4.59317	7046	1140	928	Tab3	2.41765	2.27495	6639	431	520	ENSMPUG00000002567	ENSMUSG00000035476
TLR8	0.0225632	0.00881882	4175	3	1	Tlr8	4.03617	3.20882	3586	407	398	ENSMPUG00000002568	ENSMUSG00000040522
PFN2	150.007	151.937	576	6402	4786	Pfn2	119.333	122.599	3541	7614	9299	ENSMPUG00000002571	ENSMUSG00000027805
EGFL6	0.0391191	0.0500392	4407	5	7	Egfl6	0.393375	0.299147	2704	37	32	ENSMPUG00000002572	ENSMUSG00000000402
DDX54	21.1669	23.5584	2640	1728	1646	Ddx54	12.3184	12.4849	6128	1335	1606	ENSMPUG00000002574	ENSMUSG00000029599
OFD1	10.7636	11.5778	4917	2056	1842	Ofd1	2.61215	2.40084	4453	417	459	ENSMPUG00000002577	ENSMUSG00000040586
PRRG2	0.180605	0.121004	1313	7	6	Prrg2	13.8658	12.3433	2581	496	559	ENSMPUG00000002578	ENSMUSG00000007837
TMEM163	0.570494	0.802603	668	12	15	Tmem163	3.76334	3.66852	4292	203	233	ENSMPUG00000002580	ENSMUSG00000026347
RITA1	13.2336	16.7985	1390	561	580	Rita1	6.5288	6.52253	2836	224	257	ENSMPUG00000002581	ENSMUSG00000029600
SCN5A	2.58915	2.31336	6249	579	432	Scn5a	0.662103	0.655814	8764	186	221	ENSMPUG00000002582	ENSMUSG00000032511
NOSIP	6.05228	7.03842	3810	771	772	Nosip	24.5941	23.5582	2800	1069	1252	ENSMPUG00000002583	ENSMUSG00000003421
MGAT5	4.57433	5.02927	2480	399	380	Mgat5	69.3841	73.0247	10291	17426	22287	ENSMPUG00000002586	ENSMUSG00000036155
IQCD	3.6342	3.56062	1356	190	141	Iqcd	1.12516	0.855154	1680	50	52	ENSMPUG00000002587	ENSMUSG00000029601
TSC22D2	6.83454	7.45497	2367	696	634	Tsc22d2	8.71524	8.43082	11244	1412	1627	ENSMPUG00000002588	ENSMUSG00000027806
CSMD1	0.35352	0.350304	12339	145	126	Csmd1	1.81096	1.90261	19030	767	963	ENSMPUG00000002589	ENSMUSG00000060924
GPM6B	65.2074	67.6419	1379	3527	3100	Gpm6b	339.742	357.494	5600	45347	57033	ENSMPUG00000002590	ENSMUSG00000031342
RCN3	1.26294	1.4698	3359	172	156	Rcn3	98.433	100.178	1717	3292	4089	ENSMPUG00000002591	ENSMUSG00000019539
EIF2A	17.7448	16.6063	4147	2489	2031	Eif2a	22.0138	23.8102	6118	1568	1938	ENSMPUG00000002592	ENSMUSG00000027810
POLE	2.64286	2.60403	10861	1029	867	Pole	1.81631	1.51406	11160	360	401	ENSMPUG00000002593	ENSMUSG00000007080
EXOG	17.6996	17.7457	1107	870	723	Exog	3.26655	3.31009	6520	294	356	ENSMPUG00000002594	ENSMUSG00000042787
GEMIN8	14.8543	16.0948	702	422	387	Gemin8	4.61073	5.3573	2487	217	293	ENSMPUG00000002595	ENSMUSG00000040621
FCGRT	11.8276	12.2551	1240	595	496	Fcgrt	29.5472	31.5581	2102	1572	2010	ENSMPUG00000002596	ENSMUSG00000003420
RPS11	462.783	506.265	991	14343	13271	Rps11	364.89	370.676	865	4771	5866	ENSMPUG00000002599	ENSMUSG00000003429
GLRA2	0.0655676	0.076881	3379	7	7	Glra2	0.00986165	0	3150	1	0	ENSMPUG00000002601	ENSMUSG00000018589
RPL13A	404.052	427.962	1619	24094	22129	Rpl13a	874.289	877.189	2114	560	601	ENSMPUG00000002604	ENSMUSG00000074129
ERICH6	0.0564834	0.0496712	2287	5	7	Erich6	0.115365	0.0721872	2195	10	13	ENSMPUG00000002605	ENSMUSG00000070471
KHDRBS2	0	0	1313	0	0	Khdrbs2	0.805244	1.02854	10291	27	29	ENSMPUG00000002607	ENSMUSG00000026058
TPCN1	13.2353	13.9559	2711	1295	1193	Tpcn1	15.1518	15.7317	8462	2543	3107	ENSMPUG00000002608	ENSMUSG00000032741
RIOX2	6.37089	6.08976	1826	444	367	Riox2	10.8222	10.2464	5290	530	608	ENSMPUG00000002609	ENSMUSG00000022724
PXMP2	2.07879	1.67941	3190	235	156	Pxmp2	9.82353	11.2992	1200	219	287	ENSMPUG00000002611	ENSMUSG00000029499
FANCB	0.379534	0.200975	2617	34	13	Fancb	0.844048	0.642468	2956	82	76	ENSMPUG00000002612	ENSMUSG00000047757
SHCBP1	2.86393	3.23524	3615	350	333	Shcbp1	2.24279	2.11428	6295	164	183	ENSMPUG00000002614	ENSMUSG00000022322
DHX32	40.7001	40.6946	2477	3086	2617	Dhx32	30.1127	30.3985	4172	2577	3255	ENSMPUG00000002615	ENSMUSG00000030986
MYOM2	0.0290703	0.0340866	5361	5	10	Myom2	0.392742	0.279835	8853	37	41	ENSMPUG00000002616	ENSMUSG00000031461
SIAH2	4.11005	3.77538	1296	158	130	Siah2	2.95667	2.93164	2999	232	283	ENSMPUG00000002618	ENSMUSG00000036432
ACVR2B	0.575607	0.59391	1455	37	38	Acvr2b	0.753325	0.497263	3928	57	56	ENSMPUG00000002620	ENSMUSG00000061393
VPS35	91.5876	84.8279	2391	7871	6330	Vps35	57.4885	58.1341	8899	6802	8168	ENSMPUG00000002621	ENSMUSG00000031696
MOSPD2	8.53281	7.89681	4782	1338	1051	Mospd2	18.4277	17.581	7914	1450	1696	ENSMPUG00000002622	ENSMUSG00000061778
BCCIP	22.1785	22.5184	2333	1622	1361	Bccip	31.9513	33.0005	2038	1164	1417	ENSMPUG00000002624	ENSMUSG00000030983
SLC8B1	4.39025	4.99457	1997	346	332	Slc8b1	9.0048	8.81954	3463	846	1004	ENSMPUG00000002625	ENSMUSG00000032754
XYLB	3.69738	3.51684	1746	273	223	Xylb	0.882135	0.960258	4106	71	77	ENSMPUG00000002626	ENSMUSG00000035769
UROS	4.31981	4.20981	2801	474	382	Uros	10.2797	10.8014	3576	575	686	ENSMPUG00000002627	ENSMUSG00000030979
TRAF3	11.788	12.6055	2303	1001	903	Traf3	13.7334	16.0324	7350	2737	3372	ENSMPUG00000002628	ENSMUSG00000021277
ASB9	0	0.0299964	1323	1	1	Asb9	0	0	1139	0	0	ENSMPUG00000002629	ENSMUSG00000031384
MMP21	0	0	1227	0	2	Mmp21	0	0	2665	0	1	ENSMPUG00000002630	ENSMUSG00000030981
SLC22A14	0	0	1788	0	0	Slc22a14	0.0751942	0.0878358	2432	5	9	ENSMPUG00000002632	ENSMUSG00000070280
PRIM2	6.70818	7.66522	2092	469	450	Prim2	5.69245	6.32294	5938	384	505	ENSMPUG00000002633	ENSMUSG00000026134
ASB11	0	0.0166914	4404	0	2	Asb11	0	0	2847	0	0	ENSMPUG00000002634	ENSMUSG00000031382
PLBD2	45.5143	48.0498	4215	6573	5988	Plbd2	37.8006	39.5744	6620	4317	5452	ENSMPUG00000002635	ENSMUSG00000029598
PGAM5	20.9394	20.3705	681	560	442	Pgam5	18.0287	17.6707	2373	1175	1392	ENSMPUG00000002639	ENSMUSG00000029500
PIGA	5.75482	4.99223	4417	862	633	Piga	2.55608	2.48579	6385	302	349	ENSMPUG00000002640	ENSMUSG00000031381
RCOR1	11.1694	12.2371	1131	519	482	Rcor1	7.52548	7.02904	5684	1079	1266	ENSMPUG00000002641	ENSMUSG00000037896
RAB23	6.59956	5.98147	5448	1209	932	Rab23	20.6354	21.9542	8285	1915	2346	ENSMPUG00000002642	ENSMUSG00000004768
SDS	0.0415178	0	1599	4	1	Sds	0.932897	1.0738	1694	27	45	ENSMPUG00000002643	ENSMUSG00000029597
VEGFD	0	0	2207	0	0	Vegfd	6.81071	6.5218	2408	490	568	ENSMPUG00000002644	ENSMUSG00000031380
SDSL	0.533292	0.958734	990	50	37	Sdsl	6.54603	6.8478	1497	293	366	ENSMPUG00000002646	ENSMUSG00000029596
MED12L	1.72494	1.51045	6987	421	313	Med12l	1.27741	1.4581	12763	301	372	ENSMPUG00000002648	ENSMUSG00000056476
EDRF1	4.3431	4.51793	6893	1103	969	Edrf1	4.02065	5.18225	6276	529	665	ENSMPUG00000002649	ENSMUSG00000039990
ALDH16A1	3.32247	3.87514	3592	484	468	Aldh16a1	6.68262	6.07132	5622	343	410	ENSMPUG00000002650	ENSMUSG00000007833
SLC22A13	0.0897117	0.111767	5554	22	21	Slc22a13	0.00795762	0.0132802	2001	0	0	ENSMPUG00000002651	ENSMUSG00000074028
CPA6	0	0	1226	0	0	Cpa6	0.326747	0.503376	6840	28	40	ENSMPUG00000002652	ENSMUSG00000042501
BMX	0	0	2527	0	0	Bmx	0	0.0107862	3092	0	1	ENSMPUG00000002653	ENSMUSG00000031377
TEX36	0	0.0384038	1063	0	1	Tex36	0	0	958	0	0	ENSMPUG00000002655	ENSMUSG00000030976
ANKLE2	14.3589	13.9281	3359	1662	1391	Ankle2	11.8373	14.2909	5520	1499	1791	ENSMPUG00000002656	ENSMUSG00000029501
PIH1D1	36.7041	41.6601	1017	1275	1240	Pih1d1	17.2868	15.8619	2020	543	598	ENSMPUG00000002657	ENSMUSG00000003423
ACE2	1.05621	0.798716	4105	149	96	Ace2	1.26011	1.14487	3762	128	148	ENSMPUG00000002658	ENSMUSG00000015405
NR0B1	0.210551	0.0822916	1867	12	4	Nr0b1	0	0	1808	0	0	ENSMPUG00000002659	ENSMUSG00000025056
IGSF10	0.0316273	0.0453262	8781	11	12	Igsf10	2.30421	2.24305	10150	522	670	ENSMPUG00000002663	ENSMUSG00000036334
SLC17A7	0.0743205	0.13694	2997	7	13	Slc17a7	0.184118	0.187282	5392	18	21	ENSMPUG00000002665	ENSMUSG00000070570
IL1RAPL1	0.274562	0.321919	1242	16	13	Il1rapl1	0.540554	0.437771	9342	69	89	ENSMPUG00000002666	ENSMUSG00000052372
BAG2	11.0468	12.1681	636	273	257	Bag2	11.386	11.4879	3059	593	709	ENSMPUG00000002667	ENSMUSG00000042215
GOLGA3	5.84762	6.7365	4879	1117	1059	Golga3	17.3272	15.6825	12671	3079	3392	ENSMPUG00000002668	ENSMUSG00000029502
OXSR1	15.7915	15.0118	1386	946	760	Oxsr1	10.6669	10.6693	5350	1584	1914	ENSMPUG00000002669	ENSMUSG00000036737
AADACL2	0	0	3639	0	0	Aadacl2	0	0	1590	0	0	ENSMPUG00000002670	ENSMUSG00000091376
CCDC155	0.649399	0.818273	3270	99	98	Ccdc155	0.069838	0.0582634	2365	9	6	ENSMPUG00000002672	ENSMUSG00000038292
ARL6	4.38951	4.06306	1056	249	195	Arl6	14.5081	15.4661	2098	658	782	ENSMPUG00000002675	ENSMUSG00000022722
EPHA6	0.201066	0.0943023	2402	13	6	Epha6	0.0570134	0.0287699	5289	3	5	ENSMPUG00000002679	ENSMUSG00000055540
DKKL1	1.86558	1.99877	1080	70	62	Dkkl1	0	0.0732296	1576	0	4	ENSMPUG00000002681	ENSMUSG00000030792
TECPR2	5.29619	5.82834	7134	1431	1302	Tecpr2	6.4702	6.76439	9553	1692	2107	ENSMPUG00000002682	ENSMUSG00000021275
CHFR	9.47242	11.0868	1938	759	766	Chfr	14.5603	14.3945	4437	1089	1281	ENSMPUG00000002685	ENSMUSG00000014668
LHX5	0	0	2113	0	0	Lhx5	0.0116377	0.019413	2689	1	2	ENSMPUG00000002688	ENSMUSG00000029595
TEAD2	12.6074	14.3573	1644	820	808	Tead2	9.20484	8.70343	4788	592	687	ENSMPUG00000002689	ENSMUSG00000030796
RBM19	6.57303	7.54038	3126	746	743	Rbm19	4.94968	4.57624	5280	395	442	ENSMPUG00000002694	ENSMUSG00000029594
BEND6	3.66084	2.92811	3397	417	292	Bend6	4.57458	4.9183	3421	346	458	ENSMPUG00000002696	ENSMUSG00000042182
CINP	18.8207	20.5873	786	489	460	Cinp	30.6848	30.7931	3873	973	1210	ENSMPUG00000002697	ENSMUSG00000021276
SUCNR1	0	0	5056	0	0	Sucnr1	1.15707	1.31214	1640	57	68	ENSMPUG00000002700	ENSMUSG00000027762
ZRANB1	7.54226	8.3122	2214	594	532	Zranb1	9.80377	10.4012	5472	1451	1830	ENSMPUG00000002701	ENSMUSG00000030967
CAMK2N2	1.6775	0.855034	552	27	13	Camk2n2	5.07701	6.59674	1291	217	323	ENSMPUG00000002703	ENSMUSG00000051146
ORC6	10.6705	11.8247	759	350	304	Orc6	16.9445	18.1479	2469	650	829	ENSMPUG00000002704	ENSMUSG00000031697
MBNL1	16.5912	17.1424	2093	1343	1224	Mbnl1	37.8964	39.1674	18717	4710	5461	ENSMPUG00000002708	ENSMUSG00000027763
CD37	0.0773513	0.0906901	921	8	7	Cd37	4.72179	4.24055	3522	226	231	ENSMPUG00000002710	ENSMUSG00000030798
DST	22.1271	22.113	17276	13180	11224	Dst	42.352	39.8526	41619	18822	21490	ENSMPUG00000002711	ENSMUSG00000026131
PSMD2	162.84	176.665	2935	15513	14369	Psmd2	101.593	104.644	4038	9705	11942	ENSMPUG00000002712	ENSMUSG00000006998
ABRAXAS2	5.69875	5.4885	3926	774	634	Abraxas2	15.828	15.4905	8421	1346	1532	ENSMPUG00000002713	ENSMUSG00000030965
TBX5	0.277946	0.304878	3524	33	32	Tbx5	0	0	4675	0	0	ENSMPUG00000002715	ENSMUSG00000018263
ARHGEF26	8.1304	8.38627	3024	864	780	Arhgef26	38.6591	43.6104	10116	3717	4825	ENSMPUG00000002716	ENSMUSG00000036885
TBX3	0.0244839	0.0143543	5099	4	2	Tbx3	0.171759	0.303874	6624	26	25	ENSMPUG00000002720	ENSMUSG00000018604
NSUN3	1.98428	1.54165	3902	285	189	Nsun3	7.47096	5.19449	6084	579	714	ENSMPUG00000002722	ENSMUSG00000050312
DHX36	16.9	16.2067	3659	2309	1893	Dhx36	15.9088	15.3582	10217	3084	3550	ENSMPUG00000002723	ENSMUSG00000027770
MED13L	6.03995	6.37022	6740	1412	1266	Med13l	5.93524	5.9105	15427	1716	2023	ENSMPUG00000002724	ENSMUSG00000018076
ARL13B	6.62271	6.47791	3677	851	736	Arl13b	9.04188	8.18761	5087	620	743	ENSMPUG00000002726	ENSMUSG00000022911
PROS1	35.7732	31.0418	2037	2522	1833	Pros1	38.0533	40.2801	4088	4120	4980	ENSMPUG00000002727	ENSMUSG00000022912
MOK	3.17949	2.62217	1263	242	168	Mok	5.7332	6.75062	3405	366	465	ENSMPUG00000002728	ENSMUSG00000056458
GPR149	0.0243383	0.0114152	6377	5	2	Gpr149	0.102939	0	4288	2	0	ENSMPUG00000002729	ENSMUSG00000043441
RNFT2	5.13632	5.023	1490	298	262	Rnft2	7.91117	7.7797	5593	810	907	ENSMPUG00000002734	ENSMUSG00000032850
FAM53B	9.44113	9.20516	6343	1948	1617	Fam53b	10.609	8.69045	6911	1300	1532	ENSMPUG00000002735	ENSMUSG00000030956
MYLK3	0.094666	0.174427	2382	9	16	Mylk3	0.198134	0.320004	4283	16	29	ENSMPUG00000002736	ENSMUSG00000031698
LHPP	5.01247	5.62681	2269	366	367	Lhpp	9.79624	9.84512	2416	461	561	ENSMPUG00000002737	ENSMUSG00000030946
ZRSR2	6.62459	7.3887	3144	756	726	Zrsr2	13.8718	13.7562	7194	923	1026	ENSMPUG00000002739	ENSMUSG00000031370
NKX1-2	0	0	861	0	0	Nkx1-2	0	0	3264	0	0	ENSMPUG00000002742	ENSMUSG00000048528
AP1S2	67.056	56.5848	3056	7381	5427	Ap1s2	23.7675	23.4176	4965	1789	2114	ENSMPUG00000002745	ENSMUSG00000031367
MME	0.0286006	0.0167675	2260	4	2	Mme	5.61937	6.3469	11542	763	1033	ENSMPUG00000002746	ENSMUSG00000027820
OAT	25.147	25.8483	2437	2084	1845	Oat	205.575	212.938	2360	14810	18231	ENSMPUG00000002748	ENSMUSG00000030934
GRPR	0.467842	0.512403	6045	97	90	Grpr	0.174226	0.0934246	2523	14	10	ENSMPUG00000002749	ENSMUSG00000031364
SPACA6	1.32476	1.3853	984	185	142	Spaca6	20.7008	16.6186	7067	1006	1005	ENSMPUG00000002750	ENSMUSG00000080316
STXBP3	8.30914	7.64924	5291	1494	1170	Stxbp3	17.0746	18.4812	5340	1389	1793	ENSMPUG00000002751	ENSMUSG00000027882
CTPS2	2.1805	1.99043	4413	353	291	Ctps2	28.0032	32.2172	4720	1228	1608	ENSMPUG00000002753	ENSMUSG00000031360
CHST15	15.0606	13.5332	2648	1357	1036	Chst15	3.83637	4.20598	6754	597	765	ENSMPUG00000002754	ENSMUSG00000030930
MYD88	11.8126	12.6554	2058	896	808	Myd88	10.3698	10.8834	2576	597	746	ENSMPUG00000002755	ENSMUSG00000032508
AKNAD1	0.012588	0	2549	4	1	Aknad1	0.0120422	0	7472	1	0	ENSMPUG00000002756	ENSMUSG00000049565
PLCH1	1.0502	0.940746	6876	266	210	Plch1	3.0461	3.2802	8637	416	567	ENSMPUG00000002757	ENSMUSG00000036834
HAS1	0.0144225	0	2242	1	0	Has1	0.268084	0.175935	4518	28	22	ENSMPUG00000002759	ENSMUSG00000003665
CPXM2	3.09698	3.32793	3775	384	345	Cpxm2	5.16243	4.82468	4622	496	580	ENSMPUG00000002760	ENSMUSG00000030862
SYAP1	27.8591	26.8609	1768	1700	1372	Syap1	36.1548	36.3301	2351	2460	2967	ENSMPUG00000002763	ENSMUSG00000031357
GPSM2	21.3138	20.9331	2295	1632	1377	Gpsm2	6.73868	4.98298	3909	498	578	ENSMPUG00000002764	ENSMUSG00000027883
FPR2	0.0347205	0.0407082	1022	1	1	Fpr2	0.866863	0.545595	1296	27	22	ENSMPUG00000002765	ENSMUSG00000052270
FBXW8	24.6216	25.6516	6278	5025	4477	Fbxw8	24.0771	24.9087	5525	3026	3819	ENSMPUG00000002766	ENSMUSG00000032867
GPR26	0	0	1071	0	0	Gpr26	0.00781083	0.0108476	11571	3	5	ENSMPUG00000002767	ENSMUSG00000040125
WDR20	3.11432	3.06565	6457	675	570	Wdr20	11.8073	12.4975	5593	782	961	ENSMPUG00000002768	ENSMUSG00000037957
CLCC1	10.5882	10.3738	2474	1058	908	Clcc1	23.6968	21.6229	4559	1146	1342	ENSMPUG00000002771	ENSMUSG00000027884
BUB3	36.4028	38.342	1543	2152	1934	Bub3	28.9473	29.0089	7006	1925	2358	ENSMPUG00000002774	ENSMUSG00000066979
SLC33A1	7.5648	6.71727	5232	1507	1134	Slc33a1	25.826	28.394	3548	1544	2003	ENSMPUG00000002776	ENSMUSG00000027822
WDR47	4.05177	3.56054	6809	1032	806	Wdr47	23.3478	22.1035	4859	2116	2504	ENSMPUG00000002777	ENSMUSG00000040389
HMX2	0.0224459	0	1489	1	0	Hmx2	0	0	3216	0	0	ENSMPUG00000002778	ENSMUSG00000050100
HMX3	0	0	1080	0	0	Hmx3	0	0	1457	0	0	ENSMPUG00000002780	ENSMUSG00000040148
GMPS	9.04219	9.08898	4490	1370	1163	Gmps	6.75657	6.88349	8105	1809	2203	ENSMPUG00000002781	ENSMUSG00000027823
SLC41A3	2.69498	2.38228	4487	475	344	Slc41a3	6.97158	7.07043	2911	556	660	ENSMPUG00000002782	ENSMUSG00000030089
ACADSB	67.3938	69.9835	2394	6273	5515	Acadsb	99.9452	106.733	7179	5146	6278	ENSMPUG00000002783	ENSMUSG00000030861
TAF13	9.28913	7.05064	3743	1171	778	Taf13	95.4276	102.575	3155	3251	4062	ENSMPUG00000002784	ENSMUSG00000048100
IKZF5	9.56404	9.1677	1476	453	376	Ikzf5	6.30003	6.01109	5721	51	46	ENSMPUG00000002786	ENSMUSG00000040167
PSTK	5.10442	5.43803	1308	245	216	Pstk	17.3133	14.6614	7914	443	479	ENSMPUG00000002790	ENSMUSG00000063179
KCNK1	9.72788	8.9125	2064	622	484	Kcnk1	21.3247	23.12	2235	1068	1473	ENSMPUG00000002793	ENSMUSG00000033998
KCNAB1	1.19194	1.36425	1206	47	57	Kcnab1	2.82662	2.77447	11174	220	286	ENSMPUG00000002795	ENSMUSG00000027827
TESC	0.118593	0.145617	5519	28	28	Tesc	1.40351	1.41745	1591	46	58	ENSMPUG00000002796	ENSMUSG00000029359
SLC35F3	0.174435	0.0909007	1703	11	5	Slc35f3	3.69187	4.36064	3348	310	444	ENSMPUG00000002798	ENSMUSG00000057060
ALDH1L1	10.129	9.59888	2763	1105	907	Aldh1l1	81.1646	84.3418	4516	7673	9375	ENSMPUG00000002800	ENSMUSG00000030088
TARBP1	4.08709	4.0351	3711	604	522	Tarbp1	1.37665	1.199	6383	328	358	ENSMPUG00000002802	ENSMUSG00000090290
FBXO21	27.1837	26.525	2017	1987	1674	Fbxo21	13.908	13.58	5545	1614	1883	ENSMPUG00000002803	ENSMUSG00000032898
BMP5	0	0	4142	0	0	Bmp5	0.374759	0.538073	4025	26	50	ENSMPUG00000002804	ENSMUSG00000032179
SSR3	131.229	130.743	504	2514	2098	Ssr3	134.37	137.717	4172	12799	15802	ENSMPUG00000002806	ENSMUSG00000027828
TXLNG	10.8487	11.2513	4451	1594	1395	Txlng	6.14293	5.89988	7541	605	701	ENSMPUG00000002808	ENSMUSG00000038344
TIPARP	31.3427	33.3573	2015	2159	1933	Tiparp	15.0317	13.4188	4358	1850	2181	ENSMPUG00000002811	ENSMUSG00000034640
HMGCLL1	0.107716	0.113671	2956	10	9	Hmgcll1	6.8706	8.08027	5449	606	730	ENSMPUG00000002812	ENSMUSG00000007908
KBTBD11	0.146118	0.0856614	1383	11	6	Kbtbd11	4.09905	4.3438	7137	646	763	ENSMPUG00000002813	ENSMUSG00000055675
NOS1	0.00596123	0.0139798	5232	2	2	Nos1	0.0997565	0.0484235	11151	13	5	ENSMPUG00000002815	ENSMUSG00000029361
RBBP7	62.6436	66.6417	1475	3499	3221	Rbbp7	117.191	120.872	2909	6266	7766	ENSMPUG00000002818	ENSMUSG00000031353
IRF2BP2	6.38156	6.02553	6296	1319	1054	Irf2bp2	7.42524	6.95654	5080	995	1136	ENSMPUG00000002819	ENSMUSG00000051495
ARHGEF10	12.9122	14.2319	3999	2042	1887	Arhgef10	13.1781	13.6895	9210	2125	2683	ENSMPUG00000002822	ENSMUSG00000071176
CCNL1	5.47517	5.04169	5124	1158	879	Ccnl1	15.9058	13.7	5997	1027	1047	ENSMPUG00000002825	ENSMUSG00000027829
HCRTR2	0	0	6178	0	0	Hcrtr2	0.0567369	0.0354912	6162	5	4	ENSMPUG00000002826	ENSMUSG00000032360
REPS2	3.71521	3.99481	1910	259	222	Reps2	2.14214	2.29407	8296	524	673	ENSMPUG00000002827	ENSMUSG00000040855
EIF4G1	122.568	135.002	5265	22670	21342	Eif4g1	102.59	104.913	7301	16423	20220	ENSMPUG00000002829	ENSMUSG00000045983
FAM83B	0.180653	0.222415	3499	20	23	Fam83b	0	0	3879	0	0	ENSMPUG00000002830	ENSMUSG00000032358
VEPH1	2.69346	2.64792	7535	761	640	Veph1	0.679753	0.519706	7086	68	83	ENSMPUG00000002831	ENSMUSG00000027831
KSR2	0.139544	0.061358	3619	15	5	Ksr2	0.0275075	0.0352562	13590	12	18	ENSMPUG00000002832	ENSMUSG00000061578
NHS	3.79792	3.78078	8399	1054	891	Nhs	1.2478	1.13445	8805	312	341	ENSMPUG00000002834	ENSMUSG00000059493
PTX3	25.8789	26.2302	2413	2190	1902	Ptx3	15.343	15.1272	2682	897	1058	ENSMPUG00000002835	ENSMUSG00000027832
GPT2	73.4794	76.3627	4314	10229	9068	Gpt2	24.8207	28.7244	5643	2888	3836	ENSMPUG00000002837	ENSMUSG00000031700
RSPH14	0.455154	0.494535	1957	32	29	Rsph14	0.272695	0.169389	3012	7	5	ENSMPUG00000002838	ENSMUSG00000009070
SHOX2	0.622958	0.730377	867	19	21	Shox2	0	0	3311	0	0	ENSMPUG00000002839	ENSMUSG00000027833
RFC5	8.45504	8.62889	1023	385	338	Rfc5	5.47022	4.17816	4669	333	341	ENSMPUG00000002841	ENSMUSG00000029363
GNAZ	7.33031	8.25074	1068	296	277	Gnaz	1.60015	1.84906	3612	178	221	ENSMPUG00000002842	ENSMUSG00000040009
FAM131A	4.76007	5.0823	2063	403	372	Fam131a	19.3069	19.0653	2899	1171	1374	ENSMPUG00000002843	ENSMUSG00000050821
DNAJA2	36.2547	35.2673	4284	5316	4465	Dnaja2	66.1222	68.8754	2975	5261	6458	ENSMPUG00000002844	ENSMUSG00000031701
RAB36	6.02474	4.68039	1077	263	200	Rab36	9.90914	9.84825	6179	928	1090	ENSMPUG00000002845	ENSMUSG00000020175
CLCN2	13.9411	15.7162	2792	1545	1523	Clcn2	11.6008	12.4595	6022	1218	1464	ENSMPUG00000002846	ENSMUSG00000022843
DYNC1H1	40.5275	42.6497	17737	25181	22639	Dync1h1	33.9831	32.2721	15658	15460	17271	ENSMPUG00000002847	ENSMUSG00000018707
WSB2	180.283	191.169	1245	8369	7556	Wsb2	57.7069	59.2348	5857	3224	3998	ENSMPUG00000002848	ENSMUSG00000029364
RBM34	4.1672	3.21729	2206	379	250	Rbm34	9.39734	8.64926	4970	720	833	ENSMPUG00000002849	ENSMUSG00000033931
VSIG10	8.86401	10.3692	1623	585	557	Vsig10	2.88745	3.49974	5305	351	430	ENSMPUG00000002850	ENSMUSG00000066894
RSRC1	28.3738	28.5025	1324	1079	947	Rsrc1	13.9378	12.781	12000	1004	1183	ENSMPUG00000002851	ENSMUSG00000034544
POLR2H	15.7586	16.7821	2636	1660	1549	Polr2h	18.8695	17.8321	1509	440	521	ENSMPUG00000002852	ENSMUSG00000021018
MLF1	1.21884	1.00839	5046	256	176	Mlf1	2.99476	3.36231	1719	104	134	ENSMPUG00000002854	ENSMUSG00000048416
THPO	0.555021	0.532456	2544	64	52	Thpo	0.375292	0.415403	2628	23	28	ENSMPUG00000002855	ENSMUSG00000022847
BCR	10.6309	11.647	3945	1428	1315	Bcr	15.035	13.9668	8191	2410	2938	ENSMPUG00000002857	ENSMUSG00000009681
GFM1	25.9446	25.4643	3912	3307	2789	Gfm1	26.4865	28.2457	4419	1824	2305	ENSMPUG00000002859	ENSMUSG00000027774
CHRD	3.08176	3.79788	4000	433	445	Chrd	2.96401	2.83385	6258	299	363	ENSMPUG00000002860	ENSMUSG00000006958
SCML2	0.344002	0.341306	4728	71	54	Scml2	0.477883	0.808301	6397	24	56	ENSMPUG00000002862	ENSMUSG00000000037
LXN	11.5024	12.3503	669	316	305	Lxn	144.553	150.992	1508	4484	5557	ENSMPUG00000002863	ENSMUSG00000047557
PLCD1	117.963	129.542	2746	10835	10150	Plcd1	15.7737	16.4832	3093	1398	1738	ENSMPUG00000002864	ENSMUSG00000010660
PPP2R5C	33.5991	33.8273	1575	2113	1864	Ppp2r5c	51.8152	54.4433	8286	4324	5349	ENSMPUG00000002865	ENSMUSG00000017843
RARRES1	2.33406	1.74794	5251	411	269	Rarres1	12.7801	14.0658	1325	553	736	ENSMPUG00000002867	ENSMUSG00000049404
EPHB3	9.12822	9.91907	4201	1276	1192	Ephb3	4.17125	4.22903	6641	534	684	ENSMPUG00000002868	ENSMUSG00000005958
TAOK3	7.69862	7.88459	3628	1087	968	Taok3	10.9551	11.0081	11159	1305	1564	ENSMPUG00000002869	ENSMUSG00000061288
CTDSPL	24.5995	24.5644	627	663	560	Ctdspl	4.90418	4.90687	5190	662	856	ENSMPUG00000002870	ENSMUSG00000047409
MFSD1	45.6228	44.523	1450	2368	2005	Mfsd1	61.5142	62.1259	3042	4691	5553	ENSMPUG00000002871	ENSMUSG00000027775
ADORA2A	0.280379	0.172204	2411	21	11	Adora2a	0.146944	0.0705689	3062	5	7	ENSMPUG00000002874	ENSMUSG00000020178
VPS8	12.3176	12.6202	4738	2164	1914	Vps8	8.40865	9.39008	8279	1386	1758	ENSMPUG00000002875	ENSMUSG00000033653
UPB1	0	0	2328	0	0	Upb1	0.0102273	0.130897	6792	1	4	ENSMPUG00000002876	ENSMUSG00000033427
SUDS3	5.3994	6.38197	2932	630	625	Suds3	26.3033	26.3089	11321	1997	2311	ENSMPUG00000002878	ENSMUSG00000066900
GUCD1	11.6377	12.796	1352	546	538	Gucd1	6.2993	6.28748	8206	516	609	ENSMPUG00000002882	ENSMUSG00000033416
IQCJ	0	0	865	0	0	Iqcj	0	0	1579	0	0	ENSMPUG00000002883	ENSMUSG00000051777
CYP2E1	0	0	2791	0	0	Cyp2e1	0.0205043	0	2158	0	0	ENSMPUG00000002885	ENSMUSG00000025479
DLK1	0.223032	0.298854	1089	8	10	Dlk1	2.69326	2.95043	5657	41	55	ENSMPUG00000002886	ENSMUSG00000040856
SNRPD3	10.6545	11.3466	4735	2119	1971	Snrpd3	65.9601	65.1841	3442	1579	1976	ENSMPUG00000002889	ENSMUSG00000020180
ITGA9	0.0654649	0.0639668	2920	8	5	Itga9	2.19208	2.15789	7691	301	365	ENSMPUG00000002890	ENSMUSG00000039115
LRRC75B	0.354051	0.191593	1251	20	9	Lrrc75b	6.24872	6.64189	4603	950	1203	ENSMPUG00000002893	ENSMUSG00000046807
HTRA1	90.6777	93.4294	1868	5492	4832	Htra1	179.925	190.02	2879	9830	12191	ENSMPUG00000002895	ENSMUSG00000006205
IL12A	0.888898	0.972301	1195	34	32	Il12a	0	0	1701	0	0	ENSMPUG00000002896	ENSMUSG00000027776
GOLGA4	15.2273	16.5958	7831	4061	3768	Golga4	17.0032	17.9276	13602	2805	3368	ENSMPUG00000002897	ENSMUSG00000038708
PLEKHA1	3.94682	3.6587	3407	468	373	Plekha1	10.8773	10.7259	8527	1009	1196	ENSMPUG00000002899	ENSMUSG00000040268
CDKL5	2.09593	2.09179	3252	231	208	Cdkl5	3.07374	3.09707	14331	774	951	ENSMPUG00000002901	ENSMUSG00000031292
BTBD16	0.0877101	0.0514201	1521	12	8	Btbd16	0.0303649	0.025357	3722	3	1	ENSMPUG00000002903	ENSMUSG00000040298
LRRFIP2	19.6704	21.8291	2270	2000	1873	Lrrfip2	23.1983	21.6938	6656	1445	1695	ENSMPUG00000002904	ENSMUSG00000032497
WDR25	2.21376	2.20606	5529	439	380	Wdr25	3.72842	3.65582	4793	242	329	ENSMPUG00000002905	ENSMUSG00000040877
ARID4B	12.2038	11.7065	3988	1748	1458	Arid4b	11.7751	11.756	16965	1765	2112	ENSMPUG00000002906	ENSMUSG00000039219
GGT5	0.186067	0.193924	1605	14	14	Ggt5	0.902037	0.8858	5922	64	72	ENSMPUG00000002907	ENSMUSG00000006344
BEGAIN	1.70924	1.49085	1593	106	87	Begain	2.01873	2.26003	4631	153	192	ENSMPUG00000002910	ENSMUSG00000040867
RS1	0	0	675	1	1	Rs1	0	0	5840	0	0	ENSMPUG00000002912	ENSMUSG00000031293
SUSD2	1.78527	2.38812	2552	160	185	Susd2	2.32976	2.6246	3435	258	330	ENSMPUG00000002914	ENSMUSG00000006342
IFT80	38.0008	32.6249	2301	3288	2411	Ift80	14.753	15.0635	12428	1779	2179	ENSMPUG00000002915	ENSMUSG00000027778
WARS	54.6747	58.975	2072	4020	3689	Wars	31.7832	32.0875	3447	2778	3476	ENSMPUG00000002916	ENSMUSG00000021266
MLH1	8.70991	8.70505	2333	800	704	Mlh1	6.76924	7.58203	5300	597	734	ENSMPUG00000002917	ENSMUSG00000032498
NETO2	15.3667	13.1847	1816	1002	741	Neto2	21.7926	23.3593	6129	2901	3568	ENSMPUG00000002918	ENSMUSG00000036902
GGPS1	11.6036	10.8127	1730	703	586	Ggps1	17.2251	19.3684	4721	1285	1559	ENSMPUG00000002920	ENSMUSG00000021302
CABIN1	7.01952	7.4961	6948	1787	1623	Cabin1	11.7881	12.0457	12151	2393	2771	ENSMPUG00000002921	ENSMUSG00000020196
SLC25A47	0	0.0790943	1937	2	4	Slc25a47	1.18775	1.18746	2985	39	53	ENSMPUG00000002922	ENSMUSG00000048856
TRANK1	3.35366	3.24391	8932	1018	839	Trank1	0.0422588	0.0998627	13123	12	20	ENSMPUG00000002926	ENSMUSG00000062296
SMC4	19.514	18.3375	4539	2940	2340	Smc4	15.4817	14.7268	5210	2067	2344	ENSMPUG00000002927	ENSMUSG00000034349
SLC25A29	2.31809	1.79916	1066	76	51	Slc25a29	4.68808	5.63852	2606	289	424	ENSMPUG00000002928	ENSMUSG00000021265
SRRM4	0.0724862	0.0637433	1812	6	3	Srrm4	1.00587	1.28546	8678	176	222	ENSMPUG00000002930	ENSMUSG00000063919
B3GALNT2	8.9722	9.66765	1473	541	511	B3galnt2	14.3946	12.8702	6335	1033	1301	ENSMPUG00000002933	ENSMUSG00000039242
DCLK3	0.0119365	0.00699811	5226	4	1	Dclk3	1.52276	1.61545	3005	149	197	ENSMPUG00000002934	ENSMUSG00000032500
PRSS58	0	0	1511	0	0	Prss58	0	0	979	0	0	ENSMPUG00000002936	ENSMUSG00000051936
DEGS2	0	0.0397759	1031	0	1	Degs2	0.245069	0.164165	2583	6	6	ENSMPUG00000002937	ENSMUSG00000021263
HSPB8	24.1124	25.1729	2503	2027	1812	Hspb8	773.447	817.442	1950	44416	56180	ENSMPUG00000002938	ENSMUSG00000041548
KPNA4	49.7388	49.7861	1566	2943	2499	Kpna4	37.4657	39.5157	8940	5089	6348	ENSMPUG00000002939	ENSMUSG00000027782
EVL	22.2934	26.1685	1332	1274	1231	Evl	16.2022	17.8441	2940	721	893	ENSMPUG00000002942	ENSMUSG00000021262
PPEF1	0.0266793	0	2413	2	0	Ppef1	0.315216	0.063343	2891	8	8	ENSMPUG00000002945	ENSMUSG00000062168
CCDC60	0	0	1897	0	0	Ccdc60	0.430238	0.453913	4703	54	75	ENSMPUG00000002946	ENSMUSG00000043913
PPM1L	13.9796	15.4884	1083	519	469	Ppm1l	4.71172	4.86	10496	1446	1792	ENSMPUG00000002947	ENSMUSG00000027784
TECR	6.4781	7.05813	6733	1073	1020	Tecr	88.4238	92.9736	2505	3152	3976	ENSMPUG00000002949	ENSMUSG00000031708
EML1	14.0562	13.6026	6087	3037	2504	Eml1	20.5061	18.8258	7436	2062	2515	ENSMPUG00000002951	ENSMUSG00000058070
SARS	97.9783	107.459	1542	5371	5010	Sars	71.7391	69.8437	5142	4197	5063	ENSMPUG00000002952	ENSMUSG00000068739
PRKAB1	23.0848	23.1452	1162	1006	848	Prkab1	12.7452	13.9892	3066	787	1025	ENSMPUG00000002954	ENSMUSG00000029513
NMD3	11.3071	10.4502	5375	2062	1638	Nmd3	27.4876	27.9021	10155	936	1137	ENSMPUG00000002955	ENSMUSG00000027787
PHKA2	10.5331	10.3601	4450	1427	1198	Phka2	10.4061	9.22912	6068	1203	1348	ENSMPUG00000002957	ENSMUSG00000031295
CD34	1.25461	1.51192	1879	100	105	Cd34	1.66721	1.19147	7290	125	104	ENSMPUG00000002958	ENSMUSG00000016494
NDUFB7	115.153	125.794	414	0	0	Ndufb7	112.599	116.859	4522	1922	2384	ENSMPUG00000002959	ENSMUSG00000033938
NSMCE4A	4.26012	4.1826	4607	690	572	Nsmce4a	20.2946	20.835	5044	923	1104	ENSMPUG00000002960	ENSMUSG00000040331
CIT	6.97397	7.72557	6522	1777	1647	Cit	1.0962	1.0981	16417	227	261	ENSMPUG00000002961	ENSMUSG00000029516
PLXNA2	4.16751	3.93412	6456	948	770	Plxna2	19.0439	18.5517	17174	6744	7876	ENSMPUG00000002963	ENSMUSG00000026640
CYP46A1	0.838338	0.888723	2781	91	72	Cyp46a1	8.82629	8.88041	3287	514	604	ENSMPUG00000002964	ENSMUSG00000021259
STAC	0.0266574	0.0312574	5834	7	5	Stac	0.507772	0.627486	2644	38	42	ENSMPUG00000002965	ENSMUSG00000032502
ATE1	5.5523	5.71695	6067	1168	1033	Ate1	11.343	11.7268	5579	1649	2018	ENSMPUG00000002968	ENSMUSG00000030850
SYCE1	0	0	1141	2	3	Syce1	0.0223852	0.165638	1460	1	2	ENSMPUG00000002970	ENSMUSG00000025480
ARPP21	0.133149	0.0805806	7209	37	22	Arpp21	0.148915	0.52308	17428	8	25	ENSMPUG00000002971	ENSMUSG00000032503
HHIPL1	4.31204	5.02182	2221	337	331	Hhipl1	1.84143	1.88966	5601	326	379	ENSMPUG00000002972	ENSMUSG00000021260
ITFG1	52.9835	48.1985	4205	7232	5581	Itfg1	66.5702	69.2343	11045	6515	8038	ENSMPUG00000002973	ENSMUSG00000031703
MIF	191.17	200.985	348	2994	2760	Mif	96.752	100.507	745	1401	1725	ENSMPUG00000002974	ENSMUSG00000033307
CLN8	4.89214	6.34876	949	178	185	Cln8	10.5246	11.123	7606	1097	1324	ENSMPUG00000002975	ENSMUSG00000026317
CAMK1G	0.713093	0.60202	4396	111	82	Camk1g	0.165515	0.254892	2759	14	24	ENSMPUG00000002976	ENSMUSG00000016179
DNAJB1	6.55838	6.52195	5259	1167	997	Dnajb1	12.2372	12.5234	3204	1181	1456	ENSMPUG00000002977	ENSMUSG00000005483
OTOL1	0	0	2658	0	0	Otol1	0	0	2161	0	0	ENSMPUG00000002978	ENSMUSG00000027788
DLGAP2	0.53898	0.643901	3123	62	57	Dlgap2	0.010563	0	6149	2	0	ENSMPUG00000002980	ENSMUSG00000047495
RIN1	8.10218	8.57695	4264	1176	1059	Rin1	16.8711	14.5893	4820	1621	1884	ENSMPUG00000002981	ENSMUSG00000024883
LYST	3.38887	3.14216	13888	1640	1321	Lyst	4.18547	2.78277	17459	1061	1164	ENSMPUG00000002982	ENSMUSG00000019726
GIPC1	46.4551	53.1923	1002	1779	1779	Gipc1	38.0875	38.496	1729	1892	2256	ENSMPUG00000002983	ENSMUSG00000019433
LAMB3	0.628812	0.596873	4194	102	82	Lamb3	0.254421	0.239961	6612	38	34	ENSMPUG00000002986	ENSMUSG00000026639
PHKB	24.1544	22.1804	4329	3484	2728	Phkb	40.5959	39.4998	7417	4256	5101	ENSMPUG00000002987	ENSMUSG00000036879
FGFR2	8.95777	7.45576	4548	1449	1034	Fgfr2	93.1507	98.6918	10328	9269	11614	ENSMPUG00000002989	ENSMUSG00000030849
BRMS1	14.2442	14.3649	738	524	490	Brms1	16.2716	14.8783	1750	4	8	ENSMPUG00000002990	ENSMUSG00000080268
BICDL1	3.71846	3.90986	1903	248	221	Bicdl1	8.48428	9.33409	6157	429	567	ENSMPUG00000002991	ENSMUSG00000041609
HSD11B1	0.157919	0.0462877	905	8	3	Hsd11b1	0.793803	0.522998	4251	36	30	ENSMPUG00000002995	ENSMUSG00000016194
WDR11	18.1148	18.177	4159	2695	2317	Wdr11	11.6416	11.8359	10449	1645	2084	ENSMPUG00000002997	ENSMUSG00000042055
RAB35	30.1201	28.3854	606	618	522	Rab35	28.2484	32.3973	2820	2262	2914	ENSMPUG00000002998	ENSMUSG00000029518
ABCC12	0.20316	0.175159	5220	36	35	Abcc12	1.5687	1.52522	6651	236	254	ENSMPUG00000003000	ENSMUSG00000036872
NID1	1.39362	1.26601	6523	305	238	Nid1	73.4912	68.9482	6943	14048	15594	ENSMPUG00000003001	ENSMUSG00000005397
DERL3	0.292714	0.392215	862	10	12	Derl3	1.09716	1.04024	1993	46	48	ENSMPUG00000003002	ENSMUSG00000009092
TDRP	15.6104	16.2248	513	244	224	Tdrp	5.96563	6.42824	4695	471	566	ENSMPUG00000003003	ENSMUSG00000050052
PLPP4	0.295671	0.104	1163	12	3	Plpp4	0.0631355	0.165032	1458	3	5	ENSMPUG00000003005	ENSMUSG00000070366
FBXO25	10.1791	11.4182	1101	500	459	Fbxo25	16.7389	16.4652	2977	1035	1252	ENSMPUG00000003006	ENSMUSG00000038365
PTGER1	0.0691632	0.243273	1014	9	11	Ptger1	0.803866	0.692276	5459	46	42	ENSMPUG00000003008	ENSMUSG00000019464
SMARCB1	32.5621	33.6161	1131	1512	1363	Smarcb1	30.7775	33.8776	7930	1756	2276	ENSMPUG00000003010	ENSMUSG00000000902
CELSR2	6.92157	6.39479	8787	2110	1679	Celsr2	20.0713	18.3052	11513	4244	5133	ENSMPUG00000003016	ENSMUSG00000068740
MGAM	0	0	5247	0	0	Mgam	0.106521	0.0932379	12094	18	17	ENSMPUG00000003017	ENSMUSG00000068587
MMP11	1.57082	2.34894	1470	97	131	Mmp11	5.56005	5.3976	2778	404	475	ENSMPUG00000003018	ENSMUSG00000000901
TRPM4	1.36423	1.67054	8175	448	469	Trpm4	2.47381	1.99613	10826	185	241	ENSMPUG00000003021	ENSMUSG00000038260
LONP2	24.9305	26.325	2758	2352	2105	Lonp2	41.8883	42.4745	5346	3859	4763	ENSMPUG00000003022	ENSMUSG00000047866
SEC23IP	16.1577	17.1068	3332	2053	1819	Sec23ip	16.1345	15.8782	8907	2308	2761	ENSMPUG00000003023	ENSMUSG00000055319
SETD3	10.781	11.391	3341	1168	1068	Setd3	42.1517	41.9431	6035	3218	3914	ENSMPUG00000003024	ENSMUSG00000056770
B4GAT1	43.2561	41.944	1248	2034	1765	B4gat1	33.5929	33.9768	2306	4	8	ENSMPUG00000003025	ENSMUSG00000047379
EHHADH	15.5324	14.896	2735	1508	1247	Ehhadh	1.73405	1.48097	2981	174	178	ENSMPUG00000003026	ENSMUSG00000022853
SLC29A2	0.533486	0.696626	5147	122	123	Slc29a2	1.68323	1.47733	3018	147	147	ENSMPUG00000003027	ENSMUSG00000024891
CENPF	3.98112	4.62453	11575	1527	1507	Cenpf	1.18755	1.52635	15433	443	432	ENSMPUG00000003030	ENSMUSG00000026605
BCL11B	0.0347706	0.0407691	1883	2	2	Bcl11b	0.128915	0.10378	8111	29	21	ENSMPUG00000003031	ENSMUSG00000048251
UQCC2	20.818	22.8925	2272	1763	1680	Uqcc2	87.7445	96.6893	837	1210	1565	ENSMPUG00000003032	ENSMUSG00000024208
TRAF3IP3	0.0199414	0.0467629	1659	60	51	Traf3ip3	1.0204	1.23857	5756	51	48	ENSMPUG00000003033	ENSMUSG00000037318
N4BP1	8.21685	7.71479	7279	1982	1579	N4bp1	9.49099	9.33971	12189	1998	2393	ENSMPUG00000003034	ENSMUSG00000031652
MCMBP	11.35	10.3604	1779	736	578	Mcmbp	13.3071	12.1707	5107	1326	1620	ENSMPUG00000003036	ENSMUSG00000048170
PKN1	19.5926	21.2231	2853	2100	1974	Pkn1	20.1208	19.005	10612	1447	1692	ENSMPUG00000003038	ENSMUSG00000057672
HRC	1.32124	1.42454	2136	116	99	Hrc	0.0391666	0.0326722	2566	3	5	ENSMPUG00000003039	ENSMUSG00000038239
NPAS4	0.0159629	0.112303	3942	3	14	Npas4	0.335064	0.31928	4136	37	41	ENSMPUG00000003040	ENSMUSG00000045903
CBLN1	0.126182	0.0739656	617	2	1	Cbln1	0	0	3037	0	0	ENSMPUG00000003041	ENSMUSG00000031654
PPFIA3	0.484604	0.478502	3709	92	81	Ppfia3	0.674141	0.581989	7899	84	101	ENSMPUG00000003043	ENSMUSG00000003863
INPP5F	14.4028	14.2007	3211	1695	1427	Inpp5f	18.3361	19.8785	8323	2585	3109	ENSMPUG00000003046	ENSMUSG00000042105
MRPL11	20.3334	21.9179	1534	1056	970	Mrpl11	31.2117	31.6934	3229	856	1003	ENSMPUG00000003047	ENSMUSG00000024902
VRK1	5.63668	6.11104	1995	422	399	Vrk1	6.81907	6.54576	5122	409	454	ENSMPUG00000003048	ENSMUSG00000021115
DISP1	2.13826	2.7119	5009	373	391	Disp1	6.83848	6.37802	5224	880	1026	ENSMPUG00000003049	ENSMUSG00000030768
PELI3	0.530552	0.622067	1338	26	30	Peli3	1.24892	0.882662	4720	108	131	ENSMPUG00000003050	ENSMUSG00000024901
IP6K3	0.0577297	0.372277	1188	7	13	Ip6k3	0.30964	0.325693	2342	23	31	ENSMPUG00000003052	ENSMUSG00000024210
PAPOLA	60.0331	59.4054	2386	5705	4835	Papola	50.48	49.2763	6595	4436	5259	ENSMPUG00000003054	ENSMUSG00000021111
RPLP0	1111.93	1206.9	954	38833	36259	Rplp0	532.436	533.565	1659	19401	23492	ENSMPUG00000003055	ENSMUSG00000067274
BAG3	47.2316	51.5963	3966	6084	5648	Bag3	33.0008	33.1543	2562	2737	3306	ENSMPUG00000003057	ENSMUSG00000030847
ADGRE5	6.51212	8.11641	2664	464	497	Adgre5	10.7841	11.2198	3757	750	992	ENSMPUG00000003059	ENSMUSG00000002885
TIAL1	31.7604	33.0357	1754	2185	1927	Tial1	27.6606	29.3657	6903	1745	2070	ENSMPUG00000003060	ENSMUSG00000030846
LEMD2	16.1497	16.587	2107	1166	1034	Lemd2	17.0159	16.373	4874	1156	1316	ENSMPUG00000003061	ENSMUSG00000044857
MAP3K13	0.639491	0.624858	2986	67	58	Map3k13	0.384848	0.438397	8714	104	150	ENSMPUG00000003062	ENSMUSG00000033618
AK7	1.98747	1.78999	2245	175	137	Ak7	0.961914	1.14178	4209	98	140	ENSMPUG00000003063	ENSMUSG00000041323
RGS10	1.44471	1.83183	1944	90	95	Rgs10	13.8958	12.1967	1711	361	385	ENSMPUG00000003064	ENSMUSG00000030844
ADGRL1	14.7192	13.8823	5500	3000	2448	Adgrl1	11.2725	11.6779	8587	2098	2598	ENSMPUG00000003065	ENSMUSG00000013033
GRK5	9.70827	11.2651	7352	2399	2403	Grk5	8.01058	7.69415	7055	1445	1747	ENSMPUG00000003068	ENSMUSG00000003228
GSKIP	15.5257	17.8279	423	296	282	Gskip	12.5831	13.0612	4309	1021	1262	ENSMPUG00000003069	ENSMUSG00000044715
LIPH	0.0999036	0.0937102	1656	5	5	Liph	0.316872	0.191084	4402	14	19	ENSMPUG00000003070	ENSMUSG00000044626
ATG2B	8.04164	8.59438	6237	1777	1587	Atg2b	5.13974	5.413	13456	1148	1487	ENSMPUG00000003071	ENSMUSG00000041341
ASF1B	2.12445	2.63288	2395	178	188	Asf1b	3.66363	3.88347	2338	210	216	ENSMPUG00000003072	ENSMUSG00000005470
SENP2	4.05189	4.8288	1965	389	364	Senp2	17.4378	16.5467	6901	1757	2065	ENSMPUG00000003073	ENSMUSG00000022855
PRDX3	147.426	140.196	1930	8784	7105	Prdx3	75.1492	77.0677	1478	3556	4360	ENSMPUG00000003074	ENSMUSG00000024997
PRKACA	32.7126	34.8473	3074	3272	2924	Prkaca	52.6704	54.0904	2488	3616	4580	ENSMPUG00000003076	ENSMUSG00000005469
SFXN4	9.9799	10.0118	1548	591	524	Sfxn4	4.75224	4.59461	2975	230	265	ENSMPUG00000003077	ENSMUSG00000063698
KCNK2	1.20099	1.33781	4183	185	169	Kcnk2	14.3058	14.0047	4943	1310	1611	ENSMPUG00000003078	ENSMUSG00000037624
DPP3	35.7976	38.2688	2222	2781	2578	Dpp3	25.3374	28.03	7753	2258	2885	ENSMPUG00000003079	ENSMUSG00000063904
CHCHD10	2.41004	2.90714	4023	330	324	Chchd10	80.3348	94.3295	1575	1067	1520	ENSMPUG00000003084	ENSMUSG00000049422
BDKRB1	0.112417	0.0659053	1757	6	3	Bdkrb1	0.275082	0.167457	1435	10	7	ENSMPUG00000003087	ENSMUSG00000041347
GRM4	0.0197683	0.00579489	6283	4	1	Grm4	0.0179358	0.0679755	5977	2	5	ENSMPUG00000003090	ENSMUSG00000063239
EIF3A	52.7225	55.3314	7481	12814	11827	Eif3a	66.4232	64.2547	8731	11310	13135	ENSMPUG00000003093	ENSMUSG00000024991
PXN	28.946	30.2953	5300	5283	4744	Pxn	24.8882	24.734	8777	2839	3315	ENSMPUG00000003096	ENSMUSG00000029528
VPREB3	1.19015	1.25577	646	26	22	Vpreb3	0.12017	0.251856	859	4	6	ENSMPUG00000003097	ENSMUSG00000000903
GLRX5	31.0495	35.378	519	693	590	Glrx5	21.7263	24.5229	3682	974	1263	ENSMPUG00000003103	ENSMUSG00000021102
[truncated: 11,386 more rows]
